# Supplementary material for: N,N′-[1,3-Phenyl­enebis(methyl­ene)]di-p-toluenesulfonamide
Source: Acta Crystallogr Sect E Struct Rep Online. 2012 Mar 3;68(Pt 4):o950. doi: 10.1107/S1600536812007222 (PMC3343931; doi:10.1107/S1600536812007222)
Supplement: Supplementary file 1 [file e-68-0o950-sup1.cif]

##############################################################################
#                                                                            #
# This CIF contains the data in a paper accepted for publication in          #
# Acta Crystallographica Section E. It conforms to the requirements of       #
# Notes for Authors for Acta Crystallographica Section E, and has been       #
# peer reviewed under the auspices of the IUCr Commission on Journals.       #
#                                                                            #
# Full details of the Crystallographic Information File format               #
# are given in the paper "The Crystallographic Information File (CIF):       #
# a New Standard Archive File for Crystallography" by S. R. Hall, F. H.      #
# Allen and I. D. Brown [Acta Cryst. (1991), A47, 655-685].                  #
#                                                                            #
# The current version of the core CIF dictionary is obtainable from          #
# ftp://ftp.iucr.org/pub/cif_core.dic.                                       #
#                                                                            #
# Software is freely available for graphical display of the structure(s)     #
# in this CIF. For information consult the CIF software page                 #
# http://www.iucr.org/resources/cif/software.                                #
#                                                                            #
# This file may be used for bona fide research purposes within the           #
# scientific community so long as proper attribution is given to the journal # 
# article from which it was obtained.                                        #
#                                                                            #
##############################################################################
data_I
_audit_creation_method     SHELXL97
_chemical_name_systematic
;
<i>N</i>,<i>N</i>'-[1,3-Phenylenebis(methylene)]di-<i>p</i>-toluenesulfonamide
;
_chemical_name_common     ?
_chemical_formula_moiety     'C22 H24 N2 O4 S2'
_chemical_formula_sum     'C22 H24 N2 O4 S2'
_chemical_formula_iupac     'C22 H24 N2 O4 S2'
_chemical_formula_weight     444.55
_chemical_melting_point     ?
_symmetry_cell_setting     triclinic
_symmetry_space_group_name_H-M     'P -1'
_symmetry_space_group_name_Hall     '-P 1'
loop_
    _symmetry_equiv_pos_as_xyz
    'x, y, z'
    '-x, -y, -z'
_cell_length_a     7.7562(3)
_cell_length_b     8.7905(3)
_cell_length_c     17.1479(5)
_cell_angle_alpha     87.5540(10)
_cell_angle_beta     86.1510(10)
_cell_angle_gamma     70.8950(10)
_cell_volume     1102.00(7)
_cell_formula_units_Z     2
_cell_measurement_reflns_used     6272
_cell_measurement_theta_min     2.70
_cell_measurement_theta_max     27.12
_cell_measurement_temperature     296(2)
_exptl_crystal_description     chip
_exptl_crystal_colour     colourless
_exptl_crystal_size_max     0.30
_exptl_crystal_size_mid     0.20
_exptl_crystal_size_min     0.15
_exptl_crystal_density_diffrn     1.340
_exptl_crystal_density_meas     ?
_exptl_crystal_density_method     'not measured'
_exptl_crystal_F_000     468
_exptl_absorpt_coefficient_mu     0.272
_exptl_absorpt_correction_type     none
_exptl_absorpt_process_details     ?
_exptl_absorpt_correction_T_min     ?
_exptl_absorpt_correction_T_max     ?
_exptl_special_details     ?
_diffrn_ambient_temperature     296(2)
_diffrn_radiation_type     MoK\a
_diffrn_radiation_wavelength     0.71073
_diffrn_radiation_source     'fine-focus sealed tube'
_diffrn_radiation_monochromator     graphite
_diffrn_measurement_device_type     'Bruker APEXII CCD'
_diffrn_measurement_method     \w
_diffrn_detector_area_resol_mean     ?
_diffrn_reflns_number     19493
_diffrn_reflns_av_R_equivalents     0.0301
_diffrn_reflns_av_sigmaI/netI     0.0398
_diffrn_reflns_theta_min     2.70
_diffrn_reflns_theta_max     28.35
_diffrn_reflns_theta_full     28.35
_diffrn_measured_fraction_theta_max     0.984
_diffrn_measured_fraction_theta_full     0.984
_diffrn_reflns_limit_h_min     -10
_diffrn_reflns_limit_h_max     6
_diffrn_reflns_limit_k_min     -11
_diffrn_reflns_limit_k_max     9
_diffrn_reflns_limit_l_min     -22
_diffrn_reflns_limit_l_max     21
_diffrn_standards_number     ?
_diffrn_standards_interval_count     ?
_diffrn_standards_interval_time     ?
_diffrn_standards_decay_%     0
_refine_special_details
;
Refinement of <i>F</i>^2^ against ALL reflections. The weighted <i>R</i>-factor
<i>wR</i> and goodness of fit <i>S</i> are based on <i>F</i>^2^, conventional
<i>R</i>-factors <i>R</i> are based on <i>F</i>, with <i>F</i> set to zero for
negative <i>F</i>^2^. The threshold expression of <i>F</i>^2^ >
\s(<i>F</i>^2^) is used only for calculating <i>R</i>-factors(gt) <i>etc</i>.
and is not relevant to the choice of reflections for refinement.
<i>R</i>-factors based on <i>F</i>^2^ are statistically about twice as large
as those based on <i>F</i>, and <i>R</i>-factors based on ALL data will be
even larger.
;
_reflns_number_total     5417
_reflns_number_gt     3937
_reflns_threshold_expression     I>2\s(I)
_refine_ls_structure_factor_coef     Fsqd
_refine_ls_matrix_type     full
_refine_ls_R_factor_all     0.0877
_refine_ls_R_factor_gt     0.0618
_refine_ls_wR_factor_gt     0.1745
_refine_ls_wR_factor_ref     0.1873
_refine_ls_goodness_of_fit_ref     1.129
_refine_ls_restrained_S_all     1.129
_refine_ls_number_reflns     5417
_refine_ls_number_parameters     273
_refine_ls_number_restraints     0
_refine_ls_hydrogen_treatment     constr
_refine_ls_weighting_scheme     calc
_refine_ls_weighting_details
       'calc w = 1/[\s^2^(Fo^2^)+(0.0628P)^2^+1.4755P] where P=(Fo^2^+2Fc^2^)/3'
_atom_sites_solution_hydrogens     geom
_atom_sites_solution_primary     direct
_atom_sites_solution_secondary     difmap
_refine_ls_shift/su_max     0.002
_refine_ls_shift/su_mean     0.000
_refine_diff_density_max     0.330
_refine_diff_density_min     -0.408
_refine_ls_extinction_method     none
_refine_ls_extinction_coef     ?
loop_
    _atom_type_symbol
    _atom_type_description
    _atom_type_scat_dispersion_real
    _atom_type_scat_dispersion_imag
    _atom_type_scat_source
    'C' 'C' 0.0033 0.0016
                         'International Tables Vol C Tables 4.2.6.8 and 6.1.1.4'
    'H' 'H' 0.0000 0.0000
                         'International Tables Vol C Tables 4.2.6.8 and 6.1.1.4'
    'N' 'N' 0.0061 0.0033
                         'International Tables Vol C Tables 4.2.6.8 and 6.1.1.4'
    'O' 'O' 0.0106 0.0060
                         'International Tables Vol C Tables 4.2.6.8 and 6.1.1.4'
    'S' 'S' 0.1246 0.1234
                         'International Tables Vol C Tables 4.2.6.8 and 6.1.1.4'
_computing_data_collection     'APEX2 (Bruker, 2007)'
_computing_cell_refinement     'SAINT (Bruker, 2007)'
_computing_data_reduction     'SAINT (Bruker, 2007)'
_computing_structure_solution     'SHELXS97 (Sheldrick, 2008)'
_computing_structure_refinement     'SHELXL97 (Sheldrick, 2008)'
_computing_molecular_graphics     'ORTEP-3 (Farrugia, 1997)'
_computing_publication_material     'SHELXL97 (Sheldrick, 2008)'
loop_
    _atom_site_type_symbol
    _atom_site_label
    _atom_site_fract_x
    _atom_site_fract_y
    _atom_site_fract_z
    _atom_site_U_iso_or_equiv
    _atom_site_adp_type
    _atom_site_calc_flag
    _atom_site_refinement_flags
    _atom_site_occupancy
    _atom_site_symmetry_multiplicity
    _atom_site_disorder_assembly
    _atom_site_disorder_group
    C C1 0.2038(4) 0.8090(4) 0.09032(18) 0.0368(7) Uani d . 1 1 . .
    C C2 0.2158(5) 0.8022(4) 0.0097(2) 0.0428(7) Uani d . 1 1 . .
    H H2A 0.2057 0.7136 -0.0150 0.051 Uiso calc R 1 1 . .
    C C3 0.2430(5) 0.9293(4) -0.0337(2) 0.0480(8) Uani d . 1 1 . .
    H H3 0.2527 0.9247 -0.0880 0.058 Uiso calc R 1 1 . .
    C C4 0.2561(4) 1.0631(4) 0.0017(2) 0.0458(8) Uani d . 1 1 . .
    C C5 0.2419(5) 1.0681(4) 0.0823(2) 0.0522(9) Uani d . 1 1 . .
    H H5 0.2502 1.1573 0.1070 0.063 Uiso calc R 1 1 . .
    C C6 0.2152(5) 0.9410(4) 0.1267(2) 0.0467(8) Uani d . 1 1 . .
    H H6 0.2050 0.9454 0.1809 0.056 Uiso calc R 1 1 . .
    C C7 0.2849(6) 1.2011(5) -0.0458(3) 0.0642(11) Uani d . 1 1 . .
    H H7A 0.4002 1.2116 -0.0348 0.096 Uiso calc R 1 1 . .
    H H7B 0.1884 1.2987 -0.0326 0.096 Uiso calc R 1 1 . .
    H H7C 0.2846 1.1814 -0.1004 0.096 Uiso calc R 1 1 . .
    C C8 0.5167(5) 0.4630(4) 0.1421(2) 0.0448(8) Uani d . 1 1 . .
    H H8A 0.5583 0.5366 0.1081 0.054 Uiso calc R 1 1 . .
    H H8B 0.4842 0.3902 0.1095 0.054 Uiso calc R 1 1 . .
    C C9 0.6684(4) 0.3680(4) 0.19293(19) 0.0376(7) Uani d . 1 1 . .
    C C10 0.8289(5) 0.4027(4) 0.1920(2) 0.0486(9) Uani d . 1 1 . .
    H H10 0.8447 0.4853 0.1597 0.058 Uiso calc R 1 1 . .
    C C11 0.9671(5) 0.3151(5) 0.2390(2) 0.0545(9) Uani d . 1 1 . .
    H H11 1.0748 0.3402 0.2386 0.065 Uiso calc R 1 1 . .
    C C12 0.9465(5) 0.1917(4) 0.2862(2) 0.0471(8) Uani d . 1 1 . .
    H H12 1.0406 0.1322 0.3171 0.057 Uiso calc R 1 1 . .
    C C13 0.7851(5) 0.1558(4) 0.2878(2) 0.0407(7) Uani d . 1 1 . .
    C C14 0.6483(4) 0.2438(4) 0.24124(19) 0.0395(7) Uani d . 1 1 . .
    H H14 0.5401 0.2195 0.2421 0.047 Uiso calc R 1 1 . .
    C C15 0.7604(6) 0.0222(5) 0.3412(2) 0.0546(10) Uani d . 1 1 . .
    H H15A 0.8756 -0.0365 0.3637 0.066 Uiso calc R 1 1 . .
    H H15B 0.6719 0.0684 0.3836 0.066 Uiso calc R 1 1 . .
    C C16 0.6242(4) -0.2929(4) 0.41314(19) 0.0391(7) Uani d . 1 1 . .
    C C17 0.6438(5) -0.2385(4) 0.4858(2) 0.0509(9) Uani d . 1 1 . .
    H H17 0.6070 -0.1286 0.4947 0.061 Uiso calc R 1 1 . .
    C C18 0.7171(6) -0.3463(5) 0.5445(2) 0.0563(10) Uani d . 1 1 . .
    H H18 0.7304 -0.3086 0.5928 0.068 Uiso calc R 1 1 . .
    C C19 0.7714(5) -0.5093(5) 0.5330(2) 0.0514(9) Uani d . 1 1 . .
    C C20 0.7504(6) -0.5623(4) 0.4604(2) 0.0569(10) Uani d . 1 1 . .
    H H20 0.7865 -0.6723 0.4518 0.068 Uiso calc R 1 1 . .
    C C21 0.6772(6) -0.4554(4) 0.4005(2) 0.0506(9) Uani d . 1 1 . .
    H H21 0.6640 -0.4930 0.3522 0.061 Uiso calc R 1 1 . .
    C C22 0.8531(6) -0.6281(6) 0.5971(3) 0.0731(13) Uani d . 1 1 . .
    H H22A 0.9644 -0.6136 0.6113 0.110 Uiso calc R 1 1 . .
    H H22B 0.8789 -0.7357 0.5791 0.110 Uiso calc R 1 1 . .
    H H22C 0.7683 -0.6109 0.6419 0.110 Uiso calc R 1 1 . .
    S S1 0.16991(10) 0.64814(10) 0.14733(5) 0.0395(2) Uani d . 1 1 . .
    S S2 0.53793(12) -0.15372(10) 0.33690(5) 0.0422(2) Uani d . 1 1 . .
    N N1 0.3566(4) 0.5539(3) 0.19015(16) 0.0391(6) Uani d . 1 1 . .
    H H1 0.3810 0.6124 0.2295 0.047 Uiso d R 1 1 . .
    N N2 0.6978(4) -0.0890(3) 0.29893(18) 0.0478(7) Uani d . 1 1 . .
    H H2 0.7907 -0.1623 0.2698 0.057 Uiso d R 1 1 . .
    O O1 0.1399(4) 0.5365(3) 0.09599(16) 0.0537(6) Uani d . 1 1 . .
    O O2 0.0363(3) 0.7163(3) 0.20915(15) 0.0567(7) Uani d . 1 1 . .
    O O3 0.3995(4) -0.0193(3) 0.37070(17) 0.0614(7) Uani d . 1 1 . .
    O O4 0.4957(4) -0.2391(3) 0.27635(16) 0.0632(8) Uani d . 1 1 . .
loop_
    _atom_site_aniso_label
    _atom_site_aniso_U_11
    _atom_site_aniso_U_22
    _atom_site_aniso_U_33
    _atom_site_aniso_U_12
    _atom_site_aniso_U_13
    _atom_site_aniso_U_23
    C1 0.0298(14) 0.0401(17) 0.0370(17) -0.0068(12) -0.0034(12) 0.0024(13)
    C2 0.0409(17) 0.0444(18) 0.0405(18) -0.0102(14) -0.0028(14) -0.0021(15)
    C3 0.0451(19) 0.057(2) 0.0354(18) -0.0097(16) -0.0012(14) 0.0059(16)
    C4 0.0320(16) 0.0459(19) 0.054(2) -0.0058(14) -0.0060(14) 0.0135(16)
    C5 0.058(2) 0.0424(19) 0.057(2) -0.0172(17) -0.0097(18) 0.0017(17)
    C6 0.055(2) 0.0461(19) 0.0384(18) -0.0157(16) -0.0055(15) 0.0016(15)
    C7 0.050(2) 0.063(3) 0.078(3) -0.0178(19) -0.012(2) 0.028(2)
    C8 0.0429(18) 0.0429(18) 0.0425(19) -0.0073(15) -0.0009(14) 0.0094(15)
    C9 0.0357(15) 0.0313(15) 0.0422(17) -0.0069(12) 0.0005(13) 0.0028(13)
    C10 0.0463(19) 0.0418(18) 0.060(2) -0.0200(15) 0.0047(16) 0.0113(16)
    C11 0.0389(18) 0.058(2) 0.072(3) -0.0240(17) -0.0011(17) 0.0060(19)
    C12 0.0354(16) 0.0439(19) 0.059(2) -0.0074(14) -0.0092(15) 0.0027(16)
    C13 0.0445(17) 0.0323(16) 0.0450(18) -0.0124(13) -0.0045(14) 0.0063(14)
    C14 0.0376(16) 0.0388(17) 0.0450(18) -0.0168(13) -0.0029(13) 0.0042(14)
    C15 0.071(3) 0.049(2) 0.051(2) -0.0285(19) -0.0196(19) 0.0165(17)
    C16 0.0377(16) 0.0363(16) 0.0417(18) -0.0101(13) -0.0017(13) 0.0024(14)
    C17 0.061(2) 0.0413(19) 0.043(2) -0.0053(16) -0.0046(16) -0.0032(15)
    C18 0.066(2) 0.063(2) 0.0352(19) -0.015(2) -0.0035(17) -0.0012(17)
    C19 0.0461(19) 0.055(2) 0.047(2) -0.0115(17) 0.0017(16) 0.0169(17)
    C20 0.070(3) 0.0349(18) 0.060(2) -0.0101(17) -0.005(2) 0.0076(17)
    C21 0.067(2) 0.0373(18) 0.047(2) -0.0151(17) -0.0100(17) 0.0023(15)
    C22 0.067(3) 0.080(3) 0.062(3) -0.015(2) -0.008(2) 0.032(2)
    S1 0.0328(4) 0.0434(5) 0.0423(5) -0.0134(3) -0.0019(3) 0.0049(3)
    S2 0.0466(5) 0.0346(4) 0.0440(5) -0.0101(3) -0.0110(4) 0.0035(3)
    N1 0.0382(14) 0.0368(14) 0.0392(15) -0.0082(11) -0.0049(11) 0.0043(11)
    N2 0.0591(18) 0.0344(14) 0.0495(17) -0.0160(13) 0.0012(14) 0.0055(13)
    O1 0.0555(15) 0.0546(15) 0.0606(16) -0.0288(12) -0.0140(12) 0.0003(12)
    O2 0.0398(13) 0.0673(17) 0.0541(15) -0.0089(12) 0.0101(11) 0.0076(13)
    O3 0.0505(15) 0.0505(15) 0.0697(18) 0.0019(12) -0.0049(13) 0.0029(13)
    O4 0.089(2) 0.0570(16) 0.0530(16) -0.0332(15) -0.0285(15) 0.0058(13)
_geom_special_details
;
All e.s.d.'s (except the e.s.d. in the dihedral angle between two l.s. planes)
are estimated using the full covariance matrix. The cell e.s.d.'s are taken
into account individually in the estimation of e.s.d.'s in distances, angles
and torsion angles; correlations between e.s.d.'s in cell parameters are only
used when they are defined by crystal symmetry. An approximate (isotropic)
treatment of cell e.s.d.'s is used for estimating e.s.d.'s involving l.s.
planes.
;
loop_
    _geom_bond_atom_site_label_1
    _geom_bond_atom_site_label_2
    _geom_bond_site_symmetry_2
    _geom_bond_distance
    _geom_bond_publ_flag
    C1 C6 . 1.371(5) ?
    C1 C2 . 1.382(5) ?
    C1 S1 . 1.765(3) ?
    C2 C3 . 1.382(5) ?
    C2 H2A . 0.9300 ?
    C3 C4 . 1.381(5) ?
    C3 H3 . 0.9300 ?
    C4 C5 . 1.381(5) ?
    C4 C7 . 1.502(5) ?
    C5 C6 . 1.389(5) ?
    C5 H5 . 0.9300 ?
    C6 H6 . 0.9300 ?
    C7 H7A . 0.9600 ?
    C7 H7B . 0.9600 ?
    C7 H7C . 0.9600 ?
    C8 N1 . 1.459(4) ?
    C8 C9 . 1.508(4) ?
    C8 H8A . 0.9700 ?
    C8 H8B . 0.9700 ?
    C9 C10 . 1.374(5) ?
    C9 C14 . 1.386(4) ?
    C10 C11 . 1.384(5) ?
    C10 H10 . 0.9300 ?
    C11 C12 . 1.371(5) ?
    C11 H11 . 0.9300 ?
    C12 C13 . 1.386(5) ?
    C12 H12 . 0.9300 ?
    C13 C14 . 1.373(4) ?
    C13 C15 . 1.512(5) ?
    C14 H14 . 0.9300 ?
    C15 N2 . 1.461(5) ?
    C15 H15A . 0.9700 ?
    C15 H15B . 0.9700 ?
    C16 C21 . 1.374(5) ?
    C16 C17 . 1.388(5) ?
    C16 S2 . 1.760(3) ?
    C17 C18 . 1.370(5) ?
    C17 H17 . 0.9300 ?
    C18 C19 . 1.374(6) ?
    C18 H18 . 0.9300 ?
    C19 C20 . 1.385(6) ?
    C19 C22 . 1.505(5) ?
    C20 C21 . 1.381(5) ?
    C20 H20 . 0.9300 ?
    C21 H21 . 0.9300 ?
    C22 H22A . 0.9600 ?
    C22 H22B . 0.9600 ?
    C22 H22C . 0.9600 ?
    S1 O1 . 1.429(3) ?
    S1 O2 . 1.434(3) ?
    S1 N1 . 1.621(3) ?
    S2 O4 . 1.422(3) ?
    S2 O3 . 1.424(3) ?
    S2 N2 . 1.614(3) ?
    N1 H1 . 0.9305 ?
    N2 H2 . 0.9265 ?
loop_
    _geom_angle_atom_site_label_1
    _geom_angle_atom_site_label_2
    _geom_angle_atom_site_label_3
    _geom_angle_site_symmetry_1
    _geom_angle_site_symmetry_3
    _geom_angle
    _geom_angle_publ_flag
    C6 C1 C2 . . 120.5(3) ?
    C6 C1 S1 . . 119.5(3) ?
    C2 C1 S1 . . 120.0(3) ?
    C3 C2 C1 . . 118.9(3) ?
    C3 C2 H2A . . 120.5 ?
    C1 C2 H2A . . 120.5 ?
    C4 C3 C2 . . 121.5(3) ?
    C4 C3 H3 . . 119.2 ?
    C2 C3 H3 . . 119.2 ?
    C3 C4 C5 . . 118.6(3) ?
    C3 C4 C7 . . 121.3(4) ?
    C5 C4 C7 . . 120.1(4) ?
    C4 C5 C6 . . 120.5(3) ?
    C4 C5 H5 . . 119.7 ?
    C6 C5 H5 . . 119.7 ?
    C1 C6 C5 . . 119.8(3) ?
    C1 C6 H6 . . 120.1 ?
    C5 C6 H6 . . 120.1 ?
    C4 C7 H7A . . 109.5 ?
    C4 C7 H7B . . 109.5 ?
    H7A C7 H7B . . 109.5 ?
    C4 C7 H7C . . 109.5 ?
    H7A C7 H7C . . 109.5 ?
    H7B C7 H7C . . 109.5 ?
    N1 C8 C9 . . 110.5(3) ?
    N1 C8 H8A . . 109.6 ?
    C9 C8 H8A . . 109.6 ?
    N1 C8 H8B . . 109.6 ?
    C9 C8 H8B . . 109.6 ?
    H8A C8 H8B . . 108.1 ?
    C10 C9 C14 . . 118.9(3) ?
    C10 C9 C8 . . 120.7(3) ?
    C14 C9 C8 . . 120.4(3) ?
    C9 C10 C11 . . 120.3(3) ?
    C9 C10 H10 . . 119.9 ?
    C11 C10 H10 . . 119.9 ?
    C12 C11 C10 . . 120.4(3) ?
    C12 C11 H11 . . 119.8 ?
    C10 C11 H11 . . 119.8 ?
    C11 C12 C13 . . 119.9(3) ?
    C11 C12 H12 . . 120.1 ?
    C13 C12 H12 . . 120.1 ?
    C14 C13 C12 . . 119.3(3) ?
    C14 C13 C15 . . 120.7(3) ?
    C12 C13 C15 . . 120.0(3) ?
    C13 C14 C9 . . 121.2(3) ?
    C13 C14 H14 . . 119.4 ?
    C9 C14 H14 . . 119.4 ?
    N2 C15 C13 . . 111.3(3) ?
    N2 C15 H15A . . 109.4 ?
    C13 C15 H15A . . 109.4 ?
    N2 C15 H15B . . 109.4 ?
    C13 C15 H15B . . 109.4 ?
    H15A C15 H15B . . 108.0 ?
    C21 C16 C17 . . 119.7(3) ?
    C21 C16 S2 . . 120.3(3) ?
    C17 C16 S2 . . 120.0(3) ?
    C18 C17 C16 . . 120.2(3) ?
    C18 C17 H17 . . 119.9 ?
    C16 C17 H17 . . 119.9 ?
    C17 C18 C19 . . 121.0(4) ?
    C17 C18 H18 . . 119.5 ?
    C19 C18 H18 . . 119.5 ?
    C18 C19 C20 . . 118.3(3) ?
    C18 C19 C22 . . 121.2(4) ?
    C20 C19 C22 . . 120.5(4) ?
    C21 C20 C19 . . 121.5(3) ?
    C21 C20 H20 . . 119.3 ?
    C19 C20 H20 . . 119.3 ?
    C16 C21 C20 . . 119.3(4) ?
    C16 C21 H21 . . 120.4 ?
    C20 C21 H21 . . 120.4 ?
    C19 C22 H22A . . 109.5 ?
    C19 C22 H22B . . 109.5 ?
    H22A C22 H22B . . 109.5 ?
    C19 C22 H22C . . 109.5 ?
    H22A C22 H22C . . 109.5 ?
    H22B C22 H22C . . 109.5 ?
    O1 S1 O2 . . 119.71(17) ?
    O1 S1 N1 . . 106.78(15) ?
    O2 S1 N1 . . 105.48(15) ?
    O1 S1 C1 . . 108.30(16) ?
    O2 S1 C1 . . 107.56(15) ?
    N1 S1 C1 . . 108.60(14) ?
    O4 S2 O3 . . 119.86(18) ?
    O4 S2 N2 . . 105.13(17) ?
    O3 S2 N2 . . 107.23(17) ?
    O4 S2 C16 . . 107.55(16) ?
    O3 S2 C16 . . 107.40(17) ?
    N2 S2 C16 . . 109.40(16) ?
    C8 N1 S1 . . 118.4(2) ?
    C8 N1 H1 . . 114.7 ?
    S1 N1 H1 . . 113.5 ?
    C15 N2 S2 . . 120.7(3) ?
    C15 N2 H2 . . 113.3 ?
    S2 N2 H2 . . 116.1 ?
loop_
    _geom_torsion_atom_site_label_1
    _geom_torsion_atom_site_label_2
    _geom_torsion_atom_site_label_3
    _geom_torsion_atom_site_label_4
    _geom_torsion_site_symmetry_1
    _geom_torsion_site_symmetry_2
    _geom_torsion_site_symmetry_3
    _geom_torsion_site_symmetry_4
    _geom_torsion
    _geom_torsion_publ_flag
    C6 C1 C2 C3 . . . . 1.3(5) ?
    S1 C1 C2 C3 . . . . -179.8(3) ?
    C1 C2 C3 C4 . . . . -0.8(5) ?
    C2 C3 C4 C5 . . . . 0.2(5) ?
    C2 C3 C4 C7 . . . . -179.8(3) ?
    C3 C4 C5 C6 . . . . 0.1(5) ?
    C7 C4 C5 C6 . . . . -180.0(3) ?
    C2 C1 C6 C5 . . . . -1.0(5) ?
    S1 C1 C6 C5 . . . . -180.0(3) ?
    C4 C5 C6 C1 . . . . 0.4(6) ?
    N1 C8 C9 C10 . . . . -114.7(4) ?
    N1 C8 C9 C14 . . . . 65.5(4) ?
    C14 C9 C10 C11 . . . . -0.4(5) ?
    C8 C9 C10 C11 . . . . 179.8(3) ?
    C9 C10 C11 C12 . . . . 0.9(6) ?
    C10 C11 C12 C13 . . . . -1.0(6) ?
    C11 C12 C13 C14 . . . . 0.7(6) ?
    C11 C12 C13 C15 . . . . -178.6(4) ?
    C12 C13 C14 C9 . . . . -0.2(5) ?
    C15 C13 C14 C9 . . . . 179.1(3) ?
    C10 C9 C14 C13 . . . . 0.1(5) ?
    C8 C9 C14 C13 . . . . 179.9(3) ?
    C14 C13 C15 N2 . . . . 50.8(5) ?
    C12 C13 C15 N2 . . . . -129.9(4) ?
    C21 C16 C17 C18 . . . . 0.6(6) ?
    S2 C16 C17 C18 . . . . -177.6(3) ?
    C16 C17 C18 C19 . . . . -0.4(6) ?
    C17 C18 C19 C20 . . . . 0.1(6) ?
    C17 C18 C19 C22 . . . . 179.6(4) ?
    C18 C19 C20 C21 . . . . 0.0(6) ?
    C22 C19 C20 C21 . . . . -179.4(4) ?
    C17 C16 C21 C20 . . . . -0.4(6) ?
    S2 C16 C21 C20 . . . . 177.8(3) ?
    C19 C20 C21 C16 . . . . 0.1(6) ?
    C6 C1 S1 O1 . . . . 172.7(3) ?
    C2 C1 S1 O1 . . . . -6.2(3) ?
    C6 C1 S1 O2 . . . . 42.0(3) ?
    C2 C1 S1 O2 . . . . -136.9(3) ?
    C6 C1 S1 N1 . . . . -71.7(3) ?
    C2 C1 S1 N1 . . . . 109.4(3) ?
    C21 C16 S2 O4 . . . . 14.3(4) ?
    C17 C16 S2 O4 . . . . -167.6(3) ?
    C21 C16 S2 O3 . . . . 144.5(3) ?
    C17 C16 S2 O3 . . . . -37.3(3) ?
    C21 C16 S2 N2 . . . . -99.4(3) ?
    C17 C16 S2 N2 . . . . 78.8(3) ?
    C9 C8 N1 S1 . . . . -173.1(2) ?
    O1 S1 N1 C8 . . . . 48.1(3) ?
    O2 S1 N1 C8 . . . . 176.5(2) ?
    C1 S1 N1 C8 . . . . -68.5(3) ?
    C13 C15 N2 S2 . . . . -136.6(3) ?
    O4 S2 N2 C15 . . . . 172.2(3) ?
    O3 S2 N2 C15 . . . . 43.6(3) ?
    C16 S2 N2 C15 . . . . -72.6(3) ?
loop_
    _geom_hbond_atom_site_label_D
    _geom_hbond_atom_site_label_H
    _geom_hbond_atom_site_label_A
    _geom_hbond_site_symmetry_A
    _geom_hbond_distance_DH
    _geom_hbond_distance_HA
    _geom_hbond_distance_DA
    _geom_hbond_angle_DHA
    N1 H1 O4 1_565 0.93 2.02 2.896(4) 156
    N2 H2 O2 1_645 0.93 2.09 2.989(4) 165
    C7 H7A Cg1 2_675 0.96 2.74 3.560(5) 144
    C21 H21 Cg2 1_545 0.93 2.74 3.560(4) 147
data_global
_journal_date_recd_electronic     2012-02-16
_journal_date_accepted     2012-02-17
_journal_name_full     'Acta Crystallographica, Section E'
_journal_year     2012
_journal_volume     68
_journal_issue      4
_journal_page_first     o950
_journal_page_last     o950
_journal_paper_category     QO
_journal_paper_doi     10.1107/S1600536812007222
_journal_coeditor_code     SU2379
_publ_contact_author_name     'Islam Ullah Khan'
_publ_contact_author_address
;
Materials Chemistry Laboratry
Department of Chemistry
GC University
Lahore 54000
Pakistan
;
_publ_contact_author_email     iuklodhi@yahoo.com
_publ_contact_author_fax     ?
_publ_contact_author_phone     ?
_publ_section_title
;
<i>N</i>,<i>N</i>'-[1,3-Phenylenebis(methylene)]di-<i>p</i>-toluenesulfonamide
;
loop_
    _publ_author_name
    _publ_author_address
    'Ejaz'
;
Materials Chemistry Laboratry
Department of Chemistry
GC University
Lahore 54000
Pakistan
;
    'Islam Ullah Khan'
;
Materials Chemistry Laboratry
Department of Chemistry
GC University
Lahore 54000
Pakistan
;
    'Harrison, William T. A.'
;
Department of Chemistry
University of Aberdeen
Meston Walk
Aberdeen AB24 3UE
Scotland
;
    'Rukhsana Anjum'
;
Mediways International
16 Km Multan Road
Lahore
Pakistan
;
