# Supplementary material for: N,N′-[1,3-Phenyl­enebis(methyl­ene)]di-p-toluenesulfonamide
Source: Acta Crystallogr Sect E Struct Rep Online. 2012 Mar 3;68(Pt 4):o950. doi: 10.1107/S1600536812007222 (PMC3343931; doi:10.1107/S1600536812007222)
Supplement: Supplementary file 2 [file e-68-0o950-Isup2.hkl]

# 
# h,k,l, Fc-squared, Fo-squared, sigma(Fo-squared) and status flag 
# 
data_I
_shelx_title ' ES3 in P-1' 
_shelx_refln_list_code          4 
_shelx_F_calc_maximum      177.01 
_exptl_crystal_F_000       468.00 
_reflns_d_resolution_high  0.7484 
 
loop_ 
 _symmetry_equiv_pos_as_xyz 
 'x, y, z' 
 '-x, -y, -z' 
 
_cell_length_a     7.7562 
_cell_length_b     8.7905 
_cell_length_c    17.1479 
_cell_angle_alpha  87.554 
_cell_angle_beta   86.151 
_cell_angle_gamma  70.895 
 
_shelx_F_squared_multiplier     1.000 
 
loop_ 
 _refln_index_h 
 _refln_index_k 
 _refln_index_l 
 _refln_F_squared_calc 
 _refln_F_squared_meas 
 _refln_F_squared_sigma 
 _refln_observed_status 
   1   0   0      945.07      984.39     20.34 o 
   2   0   0     5927.91     6034.21     74.23 o 
   3   0   0      574.40      548.22      7.96 o 
   4   0   0      571.30      641.19      9.40 o 
   5   0   0      173.40      189.64      5.17 o 
   6   0   0      192.54      167.46      4.14 o 
   7   0   0       61.80       51.31      3.76 o 
   8   0   0        1.12        2.60      2.57 o 
   9   0   0        8.61        7.99      3.05 o 
  -9   1   0       24.53       23.64      4.75 o 
  -8   1   0        5.74       34.44      4.58 o 
  -7   1   0      122.13      112.57      6.23 o 
  -6   1   0     1791.62     1754.79     37.75 o 
  -5   1   0      164.10      163.63      4.89 o 
  -4   1   0     1272.53     1418.93     21.00 o 
  -3   1   0       49.21       49.18      1.50 o 
  -2   1   0     5246.37     5371.14     55.84 o 
  -1   1   0     4858.13     4910.25     53.33 o 
   1   1   0      378.04      403.48     16.25 o 
   2   1   0     4465.22     4491.98    165.26 o 
   3   1   0       37.39       49.09      2.22 o 
   4   1   0      382.82      417.39      9.78 o 
   5   1   0       60.36       54.18      2.99 o 
   6   1   0        0.54        0.02      1.14 o 
   7   1   0       61.81       60.52      3.29 o 
   8   1   0       36.60       41.95      3.38 o 
   9   1   0       10.02       12.59      3.97 o 
  -9   2   0       33.34       28.82      7.36 o 
  -8   2   0       80.91       76.65      7.02 o 
  -7   2   0      273.74      269.28      9.56 o 
  -6   2   0      444.72      427.19     12.53 o 
  -5   2   0       61.27       69.30      3.70 o 
  -4   2   0      149.16      130.01      3.05 o 
  -3   2   0       73.68       59.03      1.93 o 
  -2   2   0      916.11      971.05     11.32 o 
  -1   2   0     1235.52     1103.30     14.05 o 
   0   2   0       26.66       20.26      0.99 o 
   1   2   0     3233.09     3089.40     40.23 o 
   2   2   0     3764.83     4035.79    105.58 o 
   3   2   0      789.77      891.28     36.49 o 
   4   2   0       80.46       52.12      6.44 o 
   5   2   0       44.42       40.62      2.02 o 
   6   2   0       12.70       14.00      1.80 o 
   7   2   0      206.02      209.43      4.40 o 
   8   2   0        1.18       -0.34      1.62 o 
   9   2   0       12.51       16.16      2.18 o 
  10   2   0       32.42       37.36      4.19 o 
  -8   3   0        0.01        4.60      4.60 o 
  -7   3   0       77.59       80.61      8.89 o 
  -6   3   0        3.22        0.62      2.64 o 
  -5   3   0      561.67      504.73     11.21 o 
  -4   3   0       11.52        4.42      2.78 o 
  -3   3   0      131.00      123.41      3.11 o 
  -2   3   0      276.26      263.61      4.45 o 
  -1   3   0       28.61       23.23      1.18 o 
   0   3   0       64.63       58.71      1.83 o 
   1   3   0     4084.53     4009.21     48.98 o 
   2   3   0       86.17       63.47      1.83 o 
   3   3   0      199.28      239.85      5.35 o 
   4   3   0     1544.78     1679.85     66.53 o 
   5   3   0       27.10       28.51      5.83 o 
   6   3   0       61.60       60.50      4.47 o 
   7   3   0       27.40       24.56      2.21 o 
   8   3   0        1.31       -0.45      1.87 o 
   9   3   0       87.95       86.05      3.96 o 
  10   3   0       14.21       10.10      2.98 o 
  -7   4   0      129.37      137.97     12.88 o 
  -6   4   0        1.89       -0.23      3.09 o 
  -5   4   0        0.11       22.68      4.47 o 
  -4   4   0        5.04        5.54      1.63 o 
  -3   4   0       51.87       41.70      2.09 o 
  -2   4   0      108.89       98.60      3.44 o 
  -1   4   0       11.64       13.60      1.33 o 
   0   4   0        0.47       10.63      1.64 o 
   1   4   0      836.53      897.87     11.81 o 
   2   4   0       75.02       78.29      5.13 o 
   3   4   0     1244.15     1191.38     19.32 o 
   4   4   0       40.87       24.69      1.72 o 
   5   4   0       40.98       43.58      2.45 o 
   6   4   0      221.75      192.79     10.03 o 
   7   4   0        4.41        5.50      2.17 o 
   8   4   0      230.43      204.98      6.63 o 
   9   4   0        9.43       13.22      2.54 o 
  10   4   0        0.45       -0.26      3.68 o 
  -7   5   0        0.03        0.31      5.21 o 
  -6   5   0       33.57       35.26      7.36 o 
  -5   5   0       84.40       85.56      6.04 o 
  -4   5   0        0.86       -0.21      1.65 o 
  -3   5   0      267.98      249.98      5.54 o 
  -2   5   0      132.48      140.06      3.84 o 
  -1   5   0        9.97        8.33      1.43 o 
   0   5   0       46.74       35.96      2.38 o 
   1   5   0       68.46       64.58      2.25 o 
   2   5   0      427.10      396.58      6.88 o 
   3   5   0        0.57       -1.09      1.53 o 
   4   5   0       71.57       77.05      2.46 o 
   5   5   0      485.68      464.99     11.98 o 
   6   5   0       54.05       53.75      3.07 o 
   7   5   0       47.99       45.84      3.04 o 
   8   5   0      216.15      204.25      8.51 o 
   9   5   0       52.00       47.57      5.21 o 
  10   5   0        4.25        3.99      3.43 o 
  -6   6   0        0.02        3.68      5.21 o 
  -5   6   0       54.66       66.23      9.20 o 
  -4   6   0      106.62      103.25      5.69 o 
  -3   6   0      290.95      279.79      6.25 o 
  -2   6   0       59.38       65.89      3.11 o 
  -1   6   0      103.90       96.45      3.51 o 
   0   6   0      151.16      155.60      5.14 o 
   1   6   0      293.60      292.23      5.57 o 
   2   6   0       34.51       29.20      1.64 o 
   3   6   0      287.03      275.31      6.93 o 
   4   6   0      171.02      133.42      3.96 o 
   5   6   0        6.26        4.84      1.50 o 
   6   6   0       36.53       68.19      3.63 o 
   7   6   0      140.40      131.59      5.64 o 
   8   6   0      108.38       98.03     15.79 o 
   9   6   0       32.20       26.93      3.70 o 
  10   6   0        7.23        0.00      6.75 o 
  -5   7   0        1.83        1.84      5.21 o 
  -4   7   0        1.83        3.07      4.91 o 
  -3   7   0       16.02       13.54      3.11 o 
  -2   7   0      171.00      173.41      7.25 o 
  -1   7   0      320.02      286.93      9.24 o 
   0   7   0       56.04       49.86      2.80 o 
   1   7   0       11.16       17.23      2.02 o 
   2   7   0     1136.75     1133.23     20.13 o 
   3   7   0        5.68        2.85      1.71 o 
   4   7   0       15.72       12.04      2.41 o 
   5   7   0        1.96       19.01      2.52 o 
   6   7   0       15.64       19.92      2.92 o 
   7   7   0       10.68        9.21      2.06 o 
   8   7   0       22.77       24.56      2.44 o 
   9   7   0       13.94       12.88      2.71 o 
  -4   8   0      165.33      167.40     15.33 o 
  -3   8   0       15.84       23.21      4.91 o 
  -2   8   0       50.99       56.60      5.13 o 
  -1   8   0        7.58        6.04      2.79 o 
   0   8   0       29.89       26.24      2.85 o 
   1   8   0       54.96       81.37      3.64 o 
   2   8   0       16.18       15.66      2.77 o 
   3   8   0      244.41      233.35      6.63 o 
   4   8   0       28.66       30.54      2.75 o 
   5   8   0        0.42       -0.71      2.43 o 
   6   8   0      172.59      172.94      8.31 o 
   7   8   0       33.67       41.12      3.42 o 
   8   8   0        0.46        2.45      2.21 o 
   9   8   0       26.42       26.06      5.52 o 
  -3   9   0       22.20       23.30      7.05 o 
  -2   9   0        2.08        4.08      3.75 o 
  -1   9   0       22.90       20.47      3.79 o 
   0   9   0        3.65        4.20      2.83 o 
   1   9   0       66.53       76.79     13.34 o 
   2   9   0        3.33        2.08      3.00 o 
   3   9   0        3.78        2.11      2.94 o 
   4   9   0       54.43       59.72      4.89 o 
   5   9   0      188.70      219.06      8.18 o 
   6   9   0       21.15       24.29      3.46 o 
   7   9   0        0.01        0.94      2.41 o 
   8   9   0        9.98       11.58      2.89 o 
  -2  10   0        7.10       -5.21      5.21 o 
  -1  10   0       30.07       11.34      6.75 o 
   0  10   0      124.71      109.88      9.00 o 
   1  10   0       55.47       61.32      9.50 o 
   2  10   0       19.73       22.69      6.75 o 
   3  10   0       46.11       43.84      7.97 o 
   4  10   0        0.06        2.06      3.53 o 
   5  10   0       32.12       24.53      6.44 o 
   6  10   0       48.71       48.13      5.74 o 
   7  10   0        0.99       -1.98      4.45 o 
   0  11   0       18.68       13.49      7.36 o 
   1  11   0        1.13        3.37      6.13 o 
   2  11   0       30.90       24.53      7.97 o 
   3  11   0       16.50       22.08      7.36 o 
   4  11   0       17.60       27.29      7.36 o 
   5  11   0       34.40       30.35      7.66 o 
   6  11   0        1.35        3.45      5.37 o 
  -6 -11   1       70.11       71.44     10.12 o 
  -5 -11   1        5.15        1.53      5.21 o 
  -4 -11   1        3.99        1.84      5.83 o 
  -3 -11   1       69.50       76.65     10.73 o 
  -2 -11   1       62.56       45.38      9.20 o 
  -1 -11   1        2.55       -5.52      5.52 o 
   0 -11   1       34.17       60.40     10.73 o 
  -7 -10   1        0.05       -2.45      3.47 o 
  -6 -10   1       10.25       12.49      4.32 o 
  -5 -10   1       25.73       26.64      4.87 o 
  -4 -10   1       24.96       22.32      7.66 o 
  -3 -10   1        3.90        2.76      5.21 o 
  -2 -10   1       27.36       16.56      6.44 o 
  -1 -10   1       36.77       35.87      7.97 o 
   0 -10   1        5.97       13.44      5.06 o 
   1 -10   1        8.13        3.37      6.44 o 
   2 -10   1       14.56       11.65      6.75 o 
  -8  -9   1        4.51        8.62      2.82 o 
  -7  -9   1       18.66       20.90      3.30 o 
  -6  -9   1       63.73       73.78      5.06 o 
  -5  -9   1       37.79       29.89      3.82 o 
  -4  -9   1      110.23      114.20      6.41 o 
  -3  -9   1      151.22      164.97      7.37 o 
  -2  -9   1        2.36        1.08      2.95 o 
  -1  -9   1        8.80        4.86      7.82 o 
   0  -9   1       32.10       26.20      3.78 o 
   1  -9   1       51.86       54.16      5.03 o 
   2  -9   1        2.86        2.76      3.69 o 
   3  -9   1        2.48       16.86      6.44 o 
  -9  -8   1       25.71       32.74      4.75 o 
  -8  -8   1        1.12       -0.88      2.52 o 
  -7  -8   1       33.79       35.03      3.41 o 
  -6  -8   1       66.01       63.92      6.47 o 
  -5  -8   1      136.59      139.78      6.01 o 
  -4  -8   1      111.98      112.73      5.20 o 
  -3  -8   1       25.77       24.06      2.76 o 
  -2  -8   1      102.74      101.85      5.04 o 
  -1  -8   1        1.31       18.57      2.19 o 
   0  -8   1       52.34       50.93      3.79 o 
   1  -8   1      309.90      329.66     10.60 o 
   2  -8   1       89.78      109.96      7.61 o 
   3  -8   1       16.31       13.39      5.83 o 
   4  -8   1       31.28       13.18      6.75 o 
  -9  -7   1        0.41       -2.19      2.19 o 
  -8  -7   1        0.51        1.80      1.93 o 
  -7  -7   1        1.34        1.35      1.88 o 
  -6  -7   1       20.77       16.65      2.63 o 
  -5  -7   1      250.44      236.88      6.02 o 
  -4  -7   1      552.80      500.90      9.22 o 
  -3  -7   1      312.59      323.71      7.63 o 
  -2  -7   1       95.13      103.01      4.15 o 
  -1  -7   1        4.05       15.88      1.84 o 
   0  -7   1      660.93      636.60     10.68 o 
   1  -7   1      223.17      228.78      5.47 o 
   2  -7   1      179.84      193.73      7.78 o 
   3  -7   1       14.58       16.50      3.24 o 
   4  -7   1       49.23       42.92      7.97 o 
   5  -7   1        6.08        0.92      5.21 o 
  -9  -6   1       68.87       71.65      4.56 o 
  -8  -6   1        7.17       11.48      1.93 o 
  -7  -6   1        4.86        5.14      1.71 o 
  -6  -6   1      266.89      273.77      5.28 o 
  -5  -6   1      695.92      642.69     10.58 o 
  -4  -6   1      446.34      427.39      7.77 o 
  -3  -6   1        1.59        1.33      1.22 o 
  -2  -6   1      277.75      284.78      6.42 o 
  -1  -6   1       52.75       58.76      3.46 o 
   0  -6   1        0.07       -1.22      1.22 o 
   1  -6   1        9.80        4.87      1.63 o 
   2  -6   1       80.40       80.48      3.36 o 
   3  -6   1      501.83      473.99      8.76 o 
   4  -6   1       12.71        7.93      2.66 o 
   5  -6   1       58.46       61.93      9.20 o 
   6  -6   1        0.10        7.36      5.83 o 
 -10  -5   1       10.79       12.64      4.13 o 
  -9  -5   1       12.29       14.35      2.71 o 
  -8  -5   1       54.19       63.10      6.30 o 
  -7  -5   1       12.24       15.66      3.53 o 
  -6  -5   1       95.08      121.43      4.70 o 
  -5  -5   1      117.41      113.07      4.09 o 
  -4  -5   1      147.98      150.23      3.68 o 
  -3  -5   1      147.36      115.57      2.50 o 
  -2  -5   1      399.25      475.05      6.32 o 
  -1  -5   1      302.36      308.02      5.85 o 
   0  -5   1        3.19        2.07      1.00 o 
   1  -5   1        3.57        4.53      1.31 o 
   2  -5   1       25.09       42.18      2.48 o 
   3  -5   1      485.39      442.84      8.01 o 
   4  -5   1        9.07        6.02      1.78 o 
   5  -5   1       98.78       91.05      7.73 o 
   6  -5   1        6.67        3.99      4.91 o 
   7  -5   1       15.38       22.38      6.75 o 
 -10  -4   1        0.71        2.53      2.62 o 
  -9  -4   1       47.82       52.52      3.76 o 
  -8  -4   1       37.93       35.83      3.15 o 
  -7  -4   1       27.88       19.78      2.14 o 
  -6  -4   1       45.12       37.51      2.54 o 
  -5  -4   1       23.67       32.38      2.25 o 
  -4  -4   1      433.66      412.30      9.11 o 
  -3  -4   1        1.89        6.76      4.41 o 
  -2  -4   1       66.29       74.23      6.35 o 
  -1  -4   1      254.19      213.98      3.43 o 
   0  -4   1       57.99       67.87      2.23 o 
   1  -4   1      207.58      213.35      4.28 o 
   2  -4   1      473.98      409.23      9.32 o 
   3  -4   1        6.39        4.71      1.31 o 
   4  -4   1       16.03       16.22      1.99 o 
   5  -4   1      366.83      341.15      8.81 o 
   6  -4   1        1.58        6.28      7.97 o 
   7  -4   1        1.43       -0.31      4.60 o 
 -10  -3   1       62.78       65.17      5.00 o 
  -9  -3   1        4.28        3.94      1.97 o 
  -8  -3   1        0.14        1.45      1.49 o 
  -7  -3   1      277.66      263.84      7.13 o 
  -6  -3   1      163.37      162.77      6.32 o 
  -5  -3   1        8.78       12.12      1.52 o 
  -4  -3   1       91.35      120.43      3.48 o 
  -3  -3   1       13.25       51.44      2.48 o 
  -2  -3   1      920.10      911.18     12.53 o 
  -1  -3   1      561.46      535.50      6.77 o 
   0  -3   1       81.67       73.69      1.92 o 
   1  -3   1      207.61      216.49      3.49 o 
   2  -3   1       16.57       10.72      1.12 o 
   3  -3   1      764.04      746.42     10.45 o 
   4  -3   1     1104.05     1043.61     15.09 o 
   5  -3   1       14.38       62.15      4.47 o 
   6  -3   1      123.44      121.09      6.51 o 
   7  -3   1      178.42      178.63      9.69 o 
   8  -3   1        8.19        6.75      5.21 o 
 -10  -2   1        0.72        2.88      3.07 o 
  -9  -2   1        7.89        6.46      2.25 o 
  -8  -2   1       29.94       33.88      2.78 o 
  -7  -2   1       42.08       47.78      2.62 o 
  -6  -2   1       63.96       69.24      3.43 o 
  -5  -2   1      269.64      249.44      6.15 o 
  -4  -2   1     1295.34     1152.80     24.70 o 
  -3  -2   1      165.79      299.02      7.04 o 
  -2  -2   1      354.76      275.48      6.20 o 
  -1  -2   1      498.00      490.83      6.02 o 
   0  -2   1        8.26       11.95      0.86 o 
   1  -2   1     1070.94     1053.64     12.67 o 
   2  -2   1      249.11      279.83      3.87 o 
   3  -2   1      474.48      482.13      5.89 o 
   4  -2   1       69.57       80.54      2.36 o 
   5  -2   1       12.55       16.58      2.32 o 
   6  -2   1        0.30       -2.19      2.19 o 
   7  -2   1        4.20        1.43      2.64 o 
   8  -2   1      179.94      184.64      9.69 o 
   9  -2   1       45.41       51.82      8.58 o 
  -9  -1   1       21.43       26.83      3.50 o 
  -8  -1   1        8.30        7.98      2.23 o 
  -7  -1   1       21.49       40.72      2.85 o 
  -6  -1   1      133.49      137.44      4.28 o 
  -5  -1   1       24.96       22.96      1.47 o 
  -4  -1   1      191.53      236.78      5.77 o 
  -3  -1   1     2883.94     2837.74     58.07 o 
  -2  -1   1     9825.82    10220.66    209.71 o 
  -1  -1   1     3403.41     3373.31     41.39 o 
   0  -1   1      766.91      404.71     15.02 o 
   1  -1   1      597.18      600.71      6.91 o 
   2  -1   1     2384.32     2468.23     25.96 o 
   3  -1   1     1223.32     1124.81     14.48 o 
   4  -1   1      923.31     1051.70     13.79 o 
   5  -1   1       23.19       20.66      2.40 o 
   6  -1   1      854.74      768.04     18.21 o 
   7  -1   1      111.28      127.83      6.00 o 
   8  -1   1       73.59       82.97      5.57 o 
   9  -1   1       43.51       43.93      8.12 o 
  -9   0   1       25.77       30.42      3.88 o 
  -8   0   1       59.61       63.91      4.60 o 
  -7   0   1       25.38       25.54      2.64 o 
  -6   0   1      247.56      232.67      5.69 o 
  -5   0   1       79.80       85.47      3.18 o 
  -4   0   1       23.21       80.70      3.43 o 
  -3   0   1      910.39      900.97     11.67 o 
  -2   0   1       88.81       80.80      2.61 o 
  -1   0   1     1096.58     1170.64     20.91 o 
   1   0   1     3733.11     3650.98    130.61 o 
   2   0   1     6315.71     6331.17    111.81 o 
   3   0   1     1121.80     1165.14     17.17 o 
   4   0   1      585.75      620.11      9.01 o 
   5   0   1      616.39      610.23      9.10 o 
   6   0   1       20.29       17.11      1.90 o 
   7   0   1       33.25       36.34      3.23 o 
   8   0   1      120.99      121.20      5.73 o 
   9   0   1        0.99       -2.19      2.46 o 
  -9   1   1        4.28        6.70      4.01 o 
  -8   1   1       18.30       14.81      3.33 o 
  -7   1   1      118.10      115.27      8.09 o 
  -6   1   1       27.29       21.45      3.25 o 
  -5   1   1       57.26       60.28      4.47 o 
  -4   1   1     1667.33     1720.82     23.47 o 
  -3   1   1      463.14      445.92      5.28 o 
  -2   1   1     1813.81     1929.06     20.51 o 
  -1   1   1     5034.80     4979.70     60.68 o 
   0   1   1     3606.21     1865.04     65.31 o 
   1   1   1     2931.85     2918.21    107.31 o 
   2   1   1     1524.45     1586.65     60.09 o 
   3   1   1      107.35      107.92      7.05 o 
   4   1   1      214.68      292.83     16.69 o 
   5   1   1       49.55       47.84      4.70 o 
   6   1   1       27.32       33.26      1.52 o 
   7   1   1      223.98      247.35      5.78 o 
   8   1   1        0.74       -0.65      1.78 o 
   9   1   1       10.66        7.11      2.75 o 
  10   1   1       15.38       12.26      6.13 o 
  -8   2   1       43.55       52.03      8.12 o 
  -7   2   1        3.61        1.63      2.94 o 
  -6   2   1       14.87        7.78      2.73 o 
  -5   2   1      835.66      824.36     19.51 o 
  -4   2   1      223.77      220.77      3.88 o 
  -3   2   1      116.92      169.71      3.04 o 
  -2   2   1       82.84       67.53      1.75 o 
  -1   2   1      445.52      485.13     10.59 o 
   0   2   1       78.65       84.15      1.87 o 
   1   2   1     7111.76     7138.39     94.21 o 
   2   2   1     4431.33     4608.18    120.32 o 
   3   2   1      476.15      516.31     22.69 o 
   4   2   1        3.44        2.15      2.91 o 
   5   2   1       29.13       23.02      3.69 o 
   6   2   1       27.59       26.46      2.43 o 
   7   2   1        4.90        7.15      1.79 o 
   8   2   1        0.26       -1.45      1.53 o 
   9   2   1        3.56        5.56      1.87 o 
  10   2   1        1.55       -1.01      2.94 o 
  -8   3   1        6.90        2.15      4.60 o 
  -7   3   1       11.83       12.31      3.97 o 
  -6   3   1       48.38       40.47      6.43 o 
  -5   3   1      119.26      119.57      6.02 o 
  -4   3   1      404.40      422.63      8.66 o 
  -3   3   1       44.93       54.80      2.27 o 
  -2   3   1       36.22       42.82      1.87 o 
  -1   3   1      485.45      499.49      7.14 o 
   0   3   1       44.96       18.89      1.05 o 
   1   3   1      620.52      597.03      7.84 o 
   2   3   1       16.42       26.90      1.37 o 
   3   3   1        4.23       20.71      2.92 o 
   4   3   1       95.81      110.99      9.20 o 
   5   3   1      198.75      236.69     14.41 o 
   6   3   1       37.22       54.40      5.96 o 
   7   3   1       10.45        9.15      2.70 o 
   8   3   1       41.36       42.36      3.11 o 
   9   3   1        0.78        1.29      1.61 o 
  10   3   1        1.55        1.60      3.16 o 
  -7   4   1       10.32        4.91      4.91 o 
  -6   4   1       11.95        9.60      3.75 o 
  -5   4   1       53.47       75.07      4.17 o 
  -4   4   1        0.84        1.34      1.57 o 
  -3   4   1       24.22       18.04      1.74 o 
  -2   4   1       33.39       29.65      2.05 o 
  -1   4   1      313.82      339.79      5.94 o 
   0   4   1       32.01       36.26      1.94 o 
   1   4   1      339.33      287.63      4.43 o 
   2   4   1      401.17      392.55      5.98 o 
   3   4   1      658.91      623.14     14.28 o 
   4   4   1      140.76      130.40      3.61 o 
   5   4   1      217.24      216.77     14.41 o 
   6   4   1       56.80       62.55      9.20 o 
   7   4   1        0.00        2.03      3.31 o 
   8   4   1       52.84       56.13      3.16 o 
   9   4   1       36.63       46.96      3.55 o 
  10   4   1        9.26       12.99      7.05 o 
  -7   5   1       19.77       22.38      7.36 o 
  -6   5   1       19.22       20.16      3.39 o 
  -5   5   1       22.85       21.63      3.75 o 
  -4   5   1      145.66      126.59      4.30 o 
  -3   5   1      247.56      220.41      5.15 o 
  -2   5   1      292.29      289.15      5.83 o 
  -1   5   1       89.07      108.13      3.25 o 
   0   5   1        0.10        3.91      1.54 o 
   1   5   1        3.27        3.67      1.01 o 
   2   5   1        0.79       40.09      1.86 o 
   3   5   1     1038.91     1093.82     18.34 o 
   4   5   1       69.29       57.79      3.41 o 
   5   5   1       54.63       41.82      2.48 o 
   6   5   1       14.57       11.63      2.17 o 
   7   5   1       80.66       81.28      3.47 o 
   8   5   1       10.83        7.51      1.76 o 
   9   5   1       22.37       27.72      3.86 o 
  10   5   1       84.92       80.85     11.96 o 
  -6   6   1        7.04       21.46      6.75 o 
  -5   6   1       13.32       19.32      6.13 o 
  -4   6   1        1.20        0.80      2.29 o 
  -3   6   1       35.68       43.52      4.96 o 
  -2   6   1       90.37       96.93      4.85 o 
  -1   6   1      233.72      200.39      4.79 o 
   0   6   1      209.02      207.84      6.94 o 
   1   6   1       15.56       16.72      2.97 o 
   2   6   1        4.70       12.95      1.28 o 
   3   6   1      461.94      436.08      8.71 o 
   4   6   1      236.09      243.18      5.50 o 
   5   6   1      652.24      663.65     11.75 o 
   6   6   1      302.91      303.69      7.90 o 
   7   6   1       32.17       33.57      2.82 o 
   8   6   1      172.32      178.37      7.57 o 
   9   6   1       41.11       45.86      4.38 o 
  10   6   1       74.47       91.67     13.49 o 
  -5   7   1        3.99       -2.15      4.60 o 
  -4   7   1       36.77       42.31      7.97 o 
  -3   7   1       33.56       30.74      4.24 o 
  -2   7   1       46.24       57.46      4.60 o 
  -1   7   1      113.00       98.95      3.88 o 
   0   7   1      182.84      171.98      5.60 o 
   1   7   1      117.06      101.46      4.92 o 
   2   7   1      367.50      435.03      8.70 o 
   3   7   1       51.23       59.42      3.41 o 
   4   7   1     2243.43     2181.18     35.98 o 
   5   7   1        1.12        1.81      1.90 o 
   6   7   1        3.17        0.52      1.65 o 
   7   7   1      123.16      115.74      4.19 o 
   8   7   1       13.54       12.29      2.60 o 
   9   7   1       16.33       23.70      4.36 o 
  -4   8   1        0.19        7.36      6.13 o 
  -3   8   1        8.84       14.27      4.22 o 
  -2   8   1      495.12      511.29     14.56 o 
  -1   8   1       12.57        9.26      3.70 o 
   0   8   1      100.33      105.91      4.72 o 
   1   8   1      202.94      199.34      5.36 o 
   2   8   1      183.69      196.77      7.77 o 
   3   8   1       82.18       74.66      4.56 o 
   4   8   1        3.94        2.90      2.12 o 
   5   8   1        8.08        8.18      2.74 o 
   6   8   1        2.46       -0.08      2.18 o 
   7   8   1        4.83        6.35      2.29 o 
   8   8   1       97.46       91.00      6.59 o 
   9   8   1        7.77       12.57      4.29 o 
  -3   9   1       46.75       63.77      9.81 o 
  -2   9   1       68.59       62.27      7.00 o 
  -1   9   1        1.57       -0.38      2.87 o 
   0   9   1       19.52       19.98      3.49 o 
   1   9   1        0.99        2.24      3.57 o 
   2   9   1      194.62      192.26      8.18 o 
   3   9   1      305.73      310.08     18.53 o 
   4   9   1       14.07       11.44      3.12 o 
   5   9   1        5.92        7.00      2.87 o 
   6   9   1       11.53       13.86      3.01 o 
   7   9   1       26.93       27.15      3.44 o 
   8   9   1        0.00       -0.10      2.77 o 
  -2  10   1        7.70       11.65      6.75 o 
  -1  10   1       13.36       12.89      5.06 o 
   0  10   1        0.83        8.98      4.66 o 
   1  10   1       22.32       28.82      7.36 o 
   2  10   1       84.52       82.17     10.73 o 
   3  10   1        1.18       -3.99      4.29 o 
   4  10   1       37.06       39.06      8.43 o 
   5  10   1       95.34      103.74     10.88 o 
   6  10   1        3.95        3.81      3.67 o 
   7  10   1        6.93        6.84      3.06 o 
   0  11   1        0.74       -5.52      5.52 o 
   1  11   1        0.16        5.52      6.13 o 
   2  11   1       27.85       18.40      7.36 o 
   3  11   1        5.04       12.57      6.44 o 
   4  11   1       13.26       11.96      6.44 o 
   5  11   1       20.11       10.73      6.44 o 
   6  11   1        0.31       -2.94      4.29 o 
  -6 -11   2       49.03       60.40      9.50 o 
  -5 -11   2        6.37        3.37      5.83 o 
  -4 -11   2       17.34       26.06      7.66 o 
  -3 -11   2       35.86       13.49      7.05 o 
  -2 -11   2        1.23       -1.84      5.83 o 
  -1 -11   2       62.47       84.31     12.26 o 
  -7 -10   2       89.61       96.13     19.93 o 
  -6 -10   2       39.71       35.69      5.42 o 
  -5 -10   2       39.22       38.67      5.59 o 
  -4 -10   2       35.17       42.76      6.75 o 
  -3 -10   2       58.58       67.15      9.50 o 
  -2 -10   2        0.34        3.37      5.21 o 
  -1 -10   2       78.99      113.13     12.57 o 
   0 -10   2        0.94       -2.23      4.01 o 
   1 -10   2       20.16       30.66      8.28 o 
  -8  -9   2       17.69       22.16      3.48 o 
  -7  -9   2        1.27       -0.48      2.47 o 
  -6  -9   2        7.70        4.37      2.82 o 
  -5  -9   2       87.94      106.62      6.92 o 
  -4  -9   2       54.81       60.78      4.99 o 
  -3  -9   2       14.30       19.51      4.34 o 
  -2  -9   2      316.36      315.04     11.67 o 
  -1  -9   2      136.92      149.78      9.54 o 
   0  -9   2        6.27        7.58      3.06 o 
   1  -9   2       16.72       14.87      3.71 o 
   2  -9   2        6.67        9.10      3.97 o 
   3  -9   2        0.76        0.31      5.52 o 
  -9  -8   2       17.20       16.47      3.69 o 
  -8  -8   2        6.59        7.96      2.89 o 
  -7  -8   2      119.18      125.99      5.77 o 
  -6  -8   2        5.85        1.19      2.25 o 
  -5  -8   2       40.36       37.52      6.12 o 
  -4  -8   2      209.56      203.13      8.23 o 
  -3  -8   2        6.53        3.91      2.17 o 
  -2  -8   2      100.76      109.54      5.14 o 
  -1  -8   2       62.30       63.93      3.29 o 
   0  -8   2       15.25       13.39      2.70 o 
   1  -8   2       70.26       57.12      6.41 o 
   2  -8   2      123.92      119.82      8.90 o 
   3  -8   2       78.20       80.77     11.96 o 
   4  -8   2       22.66       27.29      7.66 o 
  -9  -7   2       13.13       16.63      2.56 o 
  -8  -7   2      159.84      160.43      5.95 o 
  -7  -7   2        1.28       -0.61      1.93 o 
  -6  -7   2        8.40        9.75      2.16 o 
  -5  -7   2        9.11       35.87      2.91 o 
  -4  -7   2       76.69       68.68      3.10 o 
  -3  -7   2      215.50      197.42      5.80 o 
  -2  -7   2        6.39        8.00      1.65 o 
  -1  -7   2      138.94      125.91      3.85 o 
   0  -7   2      291.18      271.86      5.97 o 
   1  -7   2       71.12       63.30      3.15 o 
   2  -7   2      594.87      639.57     18.21 o 
   3  -7   2        0.37        0.99      3.56 o 
   4  -7   2       19.89       16.25      6.13 o 
   5  -7   2       37.32       32.50      7.97 o 
  -9  -6   2       12.47        7.21      2.18 o 
  -8  -6   2        8.15        7.98      2.06 o 
  -7  -6   2      134.21      131.80      4.81 o 
  -6  -6   2       52.37       51.95      2.64 o 
  -5  -6   2       57.31       58.48      2.53 o 
  -4  -6   2     1016.41      982.60     15.60 o 
  -3  -6   2      445.55      438.50      7.39 o 
  -2  -6   2      227.02      233.35      4.62 o 
  -1  -6   2        0.91        1.97      1.32 o 
   0  -6   2      211.71      202.39      5.90 o 
   1  -6   2       30.85       26.79      2.14 o 
   2  -6   2      102.51      112.65      4.26 o 
   3  -6   2       22.97       26.98      2.69 o 
   4  -6   2        6.56        7.42      3.23 o 
   5  -6   2        0.81        1.23      4.60 o 
   6  -6   2        4.89        2.45      5.52 o 
 -10  -5   2       43.27       54.10      4.51 o 
  -9  -5   2      139.03      143.04      5.14 o 
  -8  -5   2       22.07       22.24      2.22 o 
  -7  -5   2       13.40       10.82      1.80 o 
  -6  -5   2      106.09      118.64      3.02 o 
  -5  -5   2      183.53      196.38      3.98 o 
  -4  -5   2       22.92       34.63      1.75 o 
  -3  -5   2      149.62      144.57      2.89 o 
  -2  -5   2      172.32      184.34      3.42 o 
  -1  -5   2       34.88       29.98      1.69 o 
   0  -5   2        0.20        0.50      1.06 o 
   1  -5   2      283.62      253.94      5.14 o 
   2  -5   2      801.47      813.49     12.66 o 
   3  -5   2      269.40      254.90      6.47 o 
   4  -5   2        2.40        3.65      1.80 o 
   5  -5   2        0.04        0.12      5.23 o 
   6  -5   2        7.96        5.83      5.21 o 
   7  -5   2        0.67       -0.31      5.21 o 
 -10  -4   2       24.15       28.70      3.85 o 
  -9  -4   2        0.00        2.31      1.89 o 
  -8  -4   2        0.03       -1.81      1.81 o 
  -7  -4   2       91.43       95.21      2.90 o 
  -6  -4   2       33.15       74.65      3.80 o 
  -5  -4   2       92.86       92.24      3.31 o 
  -4  -4   2      248.56      237.64      3.81 o 
  -3  -4   2      119.48      153.08      3.28 o 
  -2  -4   2     1565.16     1702.79     19.22 o 
  -1  -4   2        0.87        0.32      0.80 o 
   0  -4   2      148.28      179.86      6.30 o 
   1  -4   2      194.22      197.98      4.11 o 
   2  -4   2      349.69      373.67      7.04 o 
   3  -4   2      159.69      146.64      3.74 o 
   4  -4   2      891.78      810.56     13.47 o 
   5  -4   2      260.41      261.95      7.41 o 
   6  -4   2       48.15       52.89      7.51 o 
   7  -4   2        3.28        1.84      4.91 o 
 -10  -3   2        8.64       19.50      3.61 o 
  -9  -3   2        7.43        4.82      2.11 o 
  -8  -3   2       67.78       66.94      5.66 o 
  -7  -3   2        2.43        3.56      1.37 o 
  -6  -3   2        6.56        6.97      1.47 o 
  -5  -3   2      300.50      269.41      7.39 o 
  -4  -3   2      728.10      698.96     14.78 o 
  -3  -3   2       31.97       15.13      0.92 o 
  -2  -3   2      820.85      723.21     12.36 o 
  -1  -3   2      828.83      803.01      9.85 o 
   0  -3   2       48.05       61.03      1.72 o 
   1  -3   2      496.95      531.24      6.73 o 
   2  -3   2        5.67        4.79      0.99 o 
   3  -3   2       37.48       21.85      1.49 o 
   4  -3   2        1.78       -0.32      1.12 o 
   5  -3   2       43.46       47.07      4.06 o 
   6  -3   2       88.18       84.46      7.84 o 
   7  -3   2        0.04        2.74      3.83 o 
 -10  -2   2       30.07       28.03      4.49 o 
  -9  -2   2        8.70        2.05      2.96 o 
  -8  -2   2        3.20        6.16      2.02 o 
  -7  -2   2      168.99      164.69      4.74 o 
  -6  -2   2       17.93       17.59      1.45 o 
  -5  -2   2      160.77      171.53      3.60 o 
  -4  -2   2     1539.73     1571.07     28.43 o 
  -3  -2   2     1648.50     1655.08     26.86 o 
  -2  -2   2      575.75      550.13      6.48 o 
  -1  -2   2     1262.02     1278.89     15.00 o 
   0  -2   2     3115.48     3062.90     35.32 o 
   1  -2   2      877.82      872.57     10.65 o 
   2  -2   2      939.88     1017.69     11.78 o 
   3  -2   2       70.03       46.57      1.45 o 
   4  -2   2       21.44       24.21      1.91 o 
   5  -2   2       43.21       65.31      7.36 o 
   6  -2   2       56.83       56.59      4.32 o 
   7  -2   2        0.05       -1.29      2.60 o 
   8  -2   2        0.24       12.63      3.97 o 
   9  -2   2       10.32       14.84      4.63 o 
  -9  -1   2        0.44       -0.95      1.94 o 
  -8  -1   2       60.13       67.63      4.08 o 
  -7  -1   2       27.01       29.53      2.50 o 
  -6  -1   2      240.79      236.28      5.45 o 
  -5  -1   2      350.22      340.05      6.68 o 
  -4  -1   2     1024.77     1094.12     17.90 o 
  -3  -1   2      533.56      597.02      8.52 o 
  -2  -1   2     3506.97     3578.49     43.91 o 
  -1  -1   2     6596.39     6703.44     70.60 o 
   0  -1   2        2.36       -0.41      0.41 o 
   1  -1   2      309.54      289.84      3.71 o 
   2  -1   2       46.43       19.38      0.84 o 
   3  -1   2     1637.67     1800.54     22.69 o 
   4  -1   2      452.13      615.49      8.50 o 
   5  -1   2      991.12      979.05     16.63 o 
   6  -1   2      186.13      189.03      6.64 o 
   7  -1   2        0.26        0.80      2.33 o 
   8  -1   2      326.53      281.69     10.35 o 
   9  -1   2       15.31       22.42      4.71 o 
  -9   0   2       14.08       13.66      4.01 o 
  -8   0   2       26.37       28.76      3.67 o 
  -7   0   2      214.42      199.24      5.72 o 
  -6   0   2      201.63      205.06      5.40 o 
  -5   0   2        1.94        1.68      1.30 o 
  -4   0   2      146.78      278.30      6.00 o 
  -3   0   2       83.35      114.35      2.22 o 
  -2   0   2     3358.25     3535.05     38.86 o 
  -1   0   2     4776.50     4717.34     54.32 o 
   1   0   2     4776.49     4605.36     60.55 o 
   2   0   2     9830.01     9946.18    197.86 o 
   3   0   2        0.70       12.83      6.42 o 
   4   0   2      615.01      632.47      9.11 o 
   5   0   2        7.89        8.22      1.39 o 
   6   0   2      477.77      420.25      9.05 o 
   7   0   2       89.54       88.34      4.42 o 
   8   0   2      111.37      101.63      5.31 o 
   9   0   2        0.71       -2.43      2.43 o 
  -9   1   2        1.94        8.00      4.05 o 
  -8   1   2       31.03       26.35      3.79 o 
  -7   1   2       39.71       37.73      3.99 o 
  -6   1   2      113.49      111.08      4.73 o 
  -5   1   2      847.95      787.01     14.14 o 
  -4   1   2      108.25      120.67      3.08 o 
  -3   1   2       10.50       15.51      0.91 o 
  -2   1   2     1439.91     1297.02     15.53 o 
  -1   1   2     9894.49     9908.34    121.63 o 
   0   1   2        5.10        2.95      0.51 o 
   1   1   2       68.05       79.49      1.92 o 
   2   1   2      787.90      773.55     29.43 o 
   4   1   2      516.57      505.58     11.25 o 
   5   1   2        0.95        1.01      1.20 o 
   6   1   2        0.52       -1.56      1.61 o 
   7   1   2       55.51       60.29      3.33 o 
   8   1   2        0.00       -1.50      1.93 o 
   9   1   2      112.08      120.19      5.79 o 
  10   1   2        1.05        2.45      5.83 o 
  -8   2   2        5.31        4.23      3.75 o 
  -7   2   2      295.35      305.78     11.03 o 
  -6   2   2       85.52       76.65      7.37 o 
  -5   2   2        3.76       12.56      3.57 o 
  -4   2   2      776.27      769.83     11.49 o 
  -3   2   2      190.54      239.81      3.91 o 
  -2   2   2      721.49      765.33      9.75 o 
  -1   2   2      360.11      404.82      7.56 o 
   0   2   2       70.03      102.43      3.05 o 
   1   2   2     1329.21     1342.60     16.72 o 
   2   2   2        2.28        2.22      1.83 o 
   3   2   2     1959.48     1913.48     73.58 o 
   4   2   2        0.04        7.36      3.07 o 
   5   2   2        0.93        2.15      2.60 o 
   6   2   2        0.16       -0.59      1.50 o 
   7   2   2       54.21       69.68      3.31 o 
   8   2   2       15.88       16.09      1.69 o 
   9   2   2       15.26       17.19      2.45 o 
  10   2   2       14.88       11.81      6.90 o 
  -8   3   2       39.89       43.23      8.28 o 
  -7   3   2        5.93        4.18      3.39 o 
  -6   3   2        5.94        4.39      2.75 o 
  -5   3   2      125.13      123.01      4.72 o 
  -4   3   2      279.78      266.77      5.22 o 
  -3   3   2      717.35      674.47     10.70 o 
  -2   3   2     1062.91     1038.13     16.01 o 
  -1   3   2      819.66      879.74     11.74 o 
   0   3   2      375.99      368.82      5.77 o 
   1   3   2        4.21        1.17      0.58 o 
   2   3   2      457.78      444.57      9.10 o 
   3   3   2      325.71      348.62     12.14 o 
   4   3   2       38.09       49.98      6.44 o 
   5   3   2      129.47      102.08     12.57 o 
   6   3   2      120.49      137.16      8.56 o 
   7   3   2        0.11        3.81      1.62 o 
   8   3   2        7.15        7.82      2.02 o 
   9   3   2       12.48       11.99      4.20 o 
  10   3   2        5.60       -0.70      3.46 o 
  -7   4   2        4.13        6.75      5.21 o 
  -6   4   2      128.37      113.83      8.33 o 
  -5   4   2        4.45        7.63      2.17 o 
  -4   4   2      155.08      135.76      4.15 o 
  -3   4   2      683.94      693.81     10.96 o 
  -2   4   2       89.16       64.78      2.57 o 
  -1   4   2        9.89       11.21      1.39 o 
   0   4   2      212.12      209.80      6.10 o 
   1   4   2       74.22       96.69      2.14 o 
   2   4   2      440.92      471.64      7.03 o 
   3   4   2      176.24      167.91      4.57 o 
   4   4   2       45.04       42.16      4.91 o 
   5   4   2        4.26        4.91      4.60 o 
   6   4   2       33.47       54.57      8.89 o 
   7   4   2      126.26      127.67     15.18 o 
   8   4   2      120.08      108.23     12.57 o 
   9   4   2       16.42       13.24      2.25 o 
  10   4   2       45.59       50.86      5.39 o 
  -7   5   2        3.37        1.84      5.83 o 
  -6   5   2        2.74        4.60      4.91 o 
  -5   5   2        0.05       -0.39      3.53 o 
  -4   5   2        7.85        3.54      1.94 o 
  -3   5   2       86.27       79.14      3.45 o 
  -2   5   2       68.50      137.84      4.17 o 
  -1   5   2       85.75       70.85      3.02 o 
   0   5   2       38.48       44.28      2.43 o 
   1   5   2       75.78       85.28      2.50 o 
   2   5   2      660.87      652.10      9.78 o 
   3   5   2       31.56       27.20      2.32 o 
   4   5   2      121.98      120.70      4.39 o 
   5   5   2      309.63      313.07      7.38 o 
   6   5   2       37.79       39.86      7.66 o 
   8   5   2      129.03      139.20     14.72 o 
   9   5   2       16.91       21.10      2.95 o 
  10   5   2        1.54       12.88      7.36 o 
  -6   6   2        1.82        3.07      5.21 o 
  -5   6   2        0.12        7.05      4.91 o 
  -4   6   2       65.60       60.32      4.58 o 
  -3   6   2       10.81        7.75      2.17 o 
  -2   6   2       23.86       26.22      2.90 o 
  -1   6   2       10.38       13.21      1.80 o 
   0   6   2       25.33       28.23      2.47 o 
   1   6   2      481.44      483.41      8.64 o 
   2   6   2      221.66      242.44      4.87 o 
   3   6   2       43.38       36.81      2.33 o 
   4   6   2      509.38      500.90      9.48 o 
   5   6   2        8.92        8.59      1.32 o 
   6   6   2      454.18      415.05      9.86 o 
   7   6   2      219.00      206.30      7.36 o 
   8   6   2       27.98       26.45      2.27 o 
   9   6   2       16.89       25.14      2.37 o 
  10   6   2       99.98       77.57     12.57 o 
  -5   7   2       37.53       54.27      9.20 o 
  -4   7   2        0.26       -3.68      3.68 o 
  -3   7   2       16.06       15.15      3.28 o 
  -2   7   2      266.72      298.11      9.73 o 
  -1   7   2       44.96       33.69      2.55 o 
   0   7   2       12.22        8.83      2.66 o 
   1   7   2      202.84      206.05      5.10 o 
   2   7   2       10.24       18.45      2.32 o 
   3   7   2       33.02       31.47      2.64 o 
   4   7   2      688.67      654.34     12.47 o 
   5   7   2      235.25      224.72      6.34 o 
   6   7   2      206.20      195.27      5.58 o 
   7   7   2       16.50       15.16      2.70 o 
   8   7   2        0.01        0.31      1.95 o 
   9   7   2       65.04       66.46      3.77 o 
  -4   8   2        0.17        3.07      5.21 o 
  -3   8   2       47.46       67.74      6.83 o 
  -2   8   2       89.47       93.90      6.20 o 
  -1   8   2        0.12        0.31      2.61 o 
   0   8   2      342.99      361.62      9.64 o 
   1   8   2      184.98      164.68      4.86 o 
   2   8   2       21.34       18.73      3.30 o 
   3   8   2      470.68      468.66     11.61 o 
   4   8   2       22.49       21.38      2.79 o 
   5   8   2       14.91        9.71      2.27 o 
   6   8   2       43.95       40.51      3.91 o 
   7   8   2        4.55        2.67      2.11 o 
   8   8   2       12.37       18.26      2.71 o 
   9   8   2       20.39       24.53      4.91 o 
  -3   9   2       45.07       61.32      9.81 o 
  -2   9   2       15.30        9.82      3.59 o 
  -1   9   2      160.82      181.84      8.23 o 
   0   9   2        0.01        3.34      3.67 o 
   1   9   2        0.01        1.69      3.69 o 
   2   9   2       68.15       74.37      6.81 o 
   3   9   2       18.18       15.60      3.53 o 
   4   9   2       58.72       57.27      4.70 o 
   5   9   2      346.89      336.98     10.48 o 
   6   9   2        0.62        0.00      2.48 o 
   7   9   2       20.91       21.98      3.12 o 
   8   9   2        4.33        3.37      2.48 o 
  -2  10   2        3.47        0.31      6.44 o 
  -1  10   2      111.39       96.89     12.26 o 
   0  10   2       31.72       35.40      6.18 o 
   1  10   2        1.62       -0.61      5.21 o 
   2  10   2        6.81       -1.53      4.91 o 
   3  10   2        5.87        0.61      5.21 o 
   4  10   2       19.40       17.67      4.54 o 
   5  10   2        0.92       -2.10      3.45 o 
   6  10   2        1.08        2.23      2.89 o 
   7  10   2        0.03       -3.47      3.47 o 
   0  11   2        0.41        1.53      6.75 o 
   1  11   2       12.96        4.29      6.44 o 
   2  11   2        7.72        3.37      6.44 o 
   3  11   2       30.52       26.06      7.66 o 
   4  11   2       34.01       23.61      7.36 o 
   5  11   2        2.64       -0.31      5.52 o 
   6  11   2        1.37        2.32      4.10 o 
  -5 -11   3        5.25       11.04      6.44 o 
  -4 -11   3       44.49       49.36      9.20 o 
  -3 -11   3       11.55        9.20      6.75 o 
  -2 -11   3        0.74        0.00      5.83 o 
  -1 -11   3       38.73       30.66      8.58 o 
  -7 -10   3        3.95       -3.67      3.67 o 
  -6 -10   3        6.47        4.57      8.12 o 
  -5 -10   3       32.59       37.97      7.36 o 
  -4 -10   3       25.96       34.65      7.66 o 
  -3 -10   3        0.74       -3.99      4.29 o 
  -2 -10   3      156.19      162.80     14.72 o 
  -1 -10   3       46.06       47.52      8.89 o 
   0 -10   3       14.64       25.27      5.41 o 
   1 -10   3        2.25        0.92      5.83 o 
  -8  -9   3       16.67       25.86      5.01 o 
  -7  -9   3       57.19       70.53      5.20 o 
  -6  -9   3        5.23        7.73      3.00 o 
  -5  -9   3        0.47       -0.56      3.17 o 
  -4  -9   3      128.02      137.16     10.12 o 
  -3  -9   3       22.52       21.38      4.41 o 
  -2  -9   3        0.65       -3.31      3.31 o 
  -1  -9   3        0.04       12.88      4.34 o 
   0  -9   3      136.31      143.49      7.22 o 
   1  -9   3       90.23       80.46      5.89 o 
   2  -9   3       21.09       19.98      4.66 o 
   3  -9   3        3.50        8.28      5.83 o 
  -9  -8   3        0.50       -1.70      2.92 o 
  -8  -8   3       12.47       12.69      3.35 o 
  -7  -8   3        0.03       -1.89      2.52 o 
  -6  -8   3       11.09       11.21      2.77 o 
  -5  -8   3      273.81      267.75      8.90 o 
  -4  -8   3        0.06       -0.06      2.16 o 
  -3  -8   3       77.92       73.22      4.02 o 
  -2  -8   3       18.92       21.98      4.04 o 
  -1  -8   3      222.12      211.15      6.14 o 
   0  -8   3       23.28       17.17      3.23 o 
   1  -8   3       50.45       48.73      4.50 o 
   2  -8   3       40.29       29.88      3.94 o 
   3  -8   3        6.89        6.13      5.21 o 
   4  -8   3        8.38        1.53      5.21 o 
  -9  -7   3       12.62       13.18      2.58 o 
  -8  -7   3        1.24        4.46      3.00 o 
  -7  -7   3       31.05       32.06      3.15 o 
  -6  -7   3       62.95       67.21      3.89 o 
  -5  -7   3       29.28       27.58      2.50 o 
  -4  -7   3        4.30        2.00      1.85 o 
  -3  -7   3      252.68      255.26      6.68 o 
  -2  -7   3       11.51       11.84      1.96 o 
  -1  -7   3      536.02      523.65      9.04 o 
   0  -7   3        5.13        6.80      1.87 o 
   1  -7   3        9.13        6.84      1.83 o 
   2  -7   3        0.85        1.42      2.53 o 
   3  -7   3       53.93       58.16      4.94 o 
   4  -7   3       34.36       46.60      8.28 o 
   5  -7   3        0.03        3.99      5.52 o 
  -9  -6   3      103.40      119.50      5.05 o 
  -8  -6   3        5.31        1.05      1.99 o 
  -7  -6   3       11.46        6.84      2.33 o 
  -6  -6   3        1.43        0.35      1.47 o 
  -5  -6   3      204.28      244.61     10.29 o 
  -4  -6   3        0.33       -1.37      1.37 o 
  -3  -6   3       83.27       83.38      4.47 o 
  -2  -6   3      144.14      134.10      3.44 o 
  -1  -6   3       41.48       41.22      2.23 o 
   0  -6   3        0.21       -1.39      1.39 o 
   1  -6   3      496.80      460.09      8.31 o 
   2  -6   3      247.98      280.07      6.05 o 
   3  -6   3       21.11       21.76      2.56 o 
   4  -6   3        3.02       -0.92      2.79 o 
   5  -6   3       75.56       87.69     10.42 o 
   6  -6   3       37.04       41.08      8.58 o 
 -10  -5   3       29.99       29.26      4.19 o 
  -9  -5   3        3.95        6.70      2.16 o 
  -8  -5   3        0.30        2.41      1.86 o 
  -7  -5   3       77.97       79.88      6.25 o 
  -6  -5   3        7.42       62.32      2.24 o 
  -5  -5   3        0.07        3.16      1.56 o 
  -4  -5   3        0.54        1.83      1.20 o 
  -3  -5   3       75.55       70.06      2.67 o 
  -2  -5   3      147.86      160.05      3.21 o 
  -1  -5   3      125.00      136.41      3.31 o 
   0  -5   3      449.98      435.20      7.41 o 
   1  -5   3        0.21       -0.36      1.28 o 
   2  -5   3       59.89       60.56      2.76 o 
   3  -5   3      782.37      755.64     13.00 o 
   4  -5   3      742.03      740.13     15.52 o 
   5  -5   3       60.15       60.48     11.29 o 
   6  -5   3        5.79       -3.37      4.29 o 
   7  -5   3       94.48       96.27     11.65 o 
 -10  -4   3        1.35        2.58      3.99 o 
  -9  -4   3        0.00       -0.90      2.21 o 
  -8  -4   3      232.37      199.71      6.05 o 
  -7  -4   3        6.74        6.02      1.45 o 
  -6  -4   3       40.42       65.55      2.38 o 
  -5  -4   3       54.18       64.61      2.49 o 
  -4  -4   3       72.95       78.35      2.30 o 
  -3  -4   3       76.30       60.76      5.76 o 
  -2  -4   3     4529.44     4606.64     53.61 o 
  -1  -4   3       36.14       18.74      1.33 o 
   0  -4   3      442.92      475.59      7.61 o 
   1  -4   3      967.50      988.01     13.42 o 
   2  -4   3       60.94       67.03      2.55 o 
   3  -4   3      148.52      133.70      3.68 o 
   4  -4   3        2.86       -0.69      1.55 o 
   5  -4   3        8.15        8.93      2.21 o 
   6  -4   3       58.72       50.29      5.84 o 
   7  -4   3       45.21       43.84      7.97 o 
 -10  -3   3        4.28        5.26      3.68 o 
  -9  -3   3        7.38        6.46      2.33 o 
  -8  -3   3      461.38      408.05     11.20 o 
  -7  -3   3       99.27      119.73      4.30 o 
  -6  -3   3      757.58      660.58     10.09 o 
  -5  -3   3       22.38       21.79      1.62 o 
  -4  -3   3       81.46       89.21      2.22 o 
  -3  -3   3     2193.10     2204.62     26.17 o 
  -2  -3   3     1713.44     1876.87     30.16 o 
  -1  -3   3     2430.67     2553.42     28.23 o 
   0  -3   3      726.56      639.71      7.83 o 
   1  -3   3      109.40      247.37      3.93 o 
   2  -3   3      156.17      134.28      2.79 o 
   3  -3   3      658.49      619.67      8.94 o 
   4  -3   3       64.64       61.23      2.27 o 
   5  -3   3        0.12        9.73      2.82 o 
   6  -3   3       75.89       71.24      5.13 o 
   7  -3   3       13.78       13.93      4.60 o 
   8  -3   3       18.21       23.91      6.75 o 
  -9  -2   3       35.58       34.92      3.43 o 
  -8  -2   3       99.39       91.38      4.69 o 
  -7  -2   3       98.93       83.21      3.69 o 
  -6  -2   3      469.03      459.61      8.29 o 
  -5  -2   3      330.01      324.14      5.51 o 
  -4  -2   3     1212.26     1235.97     18.32 o 
  -3  -2   3      623.12      703.67      9.34 o 
  -2  -2   3      162.26      172.26      2.54 o 
  -1  -2   3     3179.32     3225.99     37.24 o 
   0  -2   3       76.99       78.96      1.65 o 
   1  -2   3       63.65       94.10      7.19 o 
   2  -2   3     1425.69     1306.18     14.92 o 
   3  -2   3      202.52      185.93      3.15 o 
   4  -2   3      108.28      153.53      5.28 o 
   5  -2   3      416.65      418.15      9.68 o 
   6  -2   3       66.35       65.14      4.53 o 
   7  -2   3      104.99       91.72      5.71 o 
   8  -2   3       36.97       44.88      6.59 o 
   9  -2   3        3.78       -3.07      5.52 o 
  -9  -1   3       29.72       32.95      3.21 o 
  -8  -1   3       14.84       18.86      2.85 o 
  -7  -1   3      179.94      164.39      6.11 o 
  -6  -1   3      147.78      131.66      3.96 o 
  -5  -1   3        0.24       -0.48      1.09 o 
  -4  -1   3     2144.94     2067.20     30.55 o 
  -3  -1   3      825.40      737.30      9.19 o 
  -2  -1   3     2158.64     2159.17     22.67 o 
  -1  -1   3     3515.48     3420.08     35.73 o 
   0  -1   3     6267.14     8145.56    178.71 o 
   1  -1   3      473.71      534.79      6.30 o 
   2  -1   3      739.88      758.71      9.23 o 
   3  -1   3        5.09        2.88      0.98 o 
   4  -1   3      155.23      175.12      3.10 o 
   5  -1   3      225.87      236.35      5.41 o 
   6  -1   3      334.54      342.16      9.59 o 
   7  -1   3      318.74      284.74      8.95 o 
   8  -1   3       73.71       75.88      5.25 o 
   9  -1   3        4.83        4.34      3.79 o 
  -9   0   3        7.50        6.04      5.98 o 
  -8   0   3       12.53       23.17      2.92 o 
  -7   0   3       35.14       34.30      3.14 o 
  -6   0   3      252.57      230.94      5.98 o 
  -5   0   3      275.75      247.16      5.91 o 
  -4   0   3       65.74      105.36      2.52 o 
  -3   0   3       64.60       93.26      2.73 o 
  -2   0   3     3243.42     3006.76     33.06 o 
  -1   0   3      298.14      343.97      6.74 o 
   0   0   3        0.01       -0.25      0.25 o 
   1   0   3     8559.55     8468.19    110.68 o 
   2   0   3      820.36      854.99     12.43 o 
   3   0   3       27.10       31.99      1.19 o 
   4   0   3     2026.40     2020.80     29.10 o 
   5   0   3       35.80       32.51      2.98 o 
   6   0   3      683.98      656.11     12.97 o 
   7   0   3       10.75       12.72      2.39 o 
   8   0   3        0.91        6.24      2.40 o 
   9   0   3       45.04       46.50      4.35 o 
  -9   1   3        1.75        5.34      6.59 o 
  -8   1   3        5.70        1.95      3.31 o 
  -7   1   3       42.74       49.39      8.25 o 
  -6   1   3       50.83       41.97      3.20 o 
  -5   1   3      290.11      325.30      7.99 o 
  -4   1   3      158.20      180.77      3.13 o 
  -3   1   3       24.49       20.37      1.51 o 
  -2   1   3     3767.59     4067.62     44.97 o 
  -1   1   3      740.66      661.54      8.72 o 
   0   1   3    31332.19    30000.90    388.86 o 
   1   1   3     1570.66     1617.04     21.48 o 
   2   1   3       90.57       98.11      5.52 o 
   3   1   3      491.94      411.15     17.48 o 
   5   1   3       53.60       70.45      4.74 o 
   6   1   3      118.57      120.32      4.95 o 
   7   1   3      257.48      239.57      6.21 o 
   8   1   3        0.59       -0.14      1.96 o 
   9   1   3       17.95       20.09      3.05 o 
  10   1   3        0.11        0.00      5.52 o 
  -8   2   3        1.24        3.79      4.45 o 
  -7   2   3       45.88       46.73      5.97 o 
  -6   2   3      440.69      453.48     13.09 o 
  -5   2   3      453.92      433.76      9.72 o 
  -4   2   3        1.22       12.77      3.01 o 
  -3   2   3     1094.93     1034.80     12.42 o 
  -2   2   3      417.61      347.78      5.38 o 
  -1   2   3      673.98      622.69      8.44 o 
   0   2   3      522.77      496.00      6.41 o 
   1   2   3     1088.96     1070.04     14.51 o 
   2   2   3      303.71      302.71      7.40 o 
   3   2   3      476.68      552.49     24.22 o 
   4   2   3        3.95        9.50      3.37 o 
   5   2   3      242.99      241.68     23.61 o 
   6   2   3      148.03      143.89      5.04 o 
   7   2   3       89.16       83.27      3.86 o 
   8   2   3        1.74        1.66      1.36 o 
   9   2   3       10.96        9.59      3.14 o 
  10   2   3        1.08       -1.42      3.01 o 
  -8   3   3       25.88       27.90      7.36 o 
  -7   3   3       52.15       42.19      5.50 o 
  -6   3   3      135.76      137.27      6.68 o 
  -5   3   3       60.84       94.39      4.36 o 
  -4   3   3      107.51       93.05      3.30 o 
  -3   3   3        2.66        4.81      1.41 o 
  -2   3   3       44.37       51.33      2.99 o 
  -1   3   3     1702.16     1658.10     22.84 o 
   0   3   3     1840.06     1777.25     22.39 o 
   1   3   3     1179.44     1330.49     16.72 o 
   2   3   3     1330.76     1490.47     21.92 o 
   3   3   3        6.65       11.76      5.21 o 
   4   3   3      123.48      140.73     10.12 o 
   5   3   3       83.09       73.67      5.84 o 
   6   3   3        6.17       15.04      3.79 o 
   7   3   3       98.88      114.57      8.46 o 
   8   3   3       47.41       40.32      2.77 o 
   9   3   3        0.03       -1.96      1.96 o 
  10   3   3       53.64       50.81      5.80 o 
  -7   4   3        0.17        1.84      4.60 o 
  -6   4   3      138.61      160.04     11.96 o 
  -5   4   3       36.83       35.57      3.18 o 
  -4   4   3      184.80      161.38      4.56 o 
  -3   4   3       32.02       25.83      2.54 o 
  -2   4   3      123.15      136.41      3.83 o 
  -1   4   3       58.93      137.85      8.53 o 
   0   4   3      308.81      308.57      5.37 o 
   1   4   3      118.54      105.92      2.13 o 
   2   4   3      309.69      388.07     11.34 o 
   3   4   3       16.23        7.56      2.14 o 
   4   4   3      435.50      404.91     16.86 o 
   5   4   3      294.87      243.44     15.64 o 
   6   4   3        8.53       12.70      6.59 o 
   7   4   3       35.82       24.63      4.85 o 
   8   4   3       11.77       16.25      6.44 o 
   9   4   3       36.49       32.75      4.25 o 
  10   4   3        3.10        3.07      5.06 o 
  -7   5   3       29.32       36.79      7.97 o 
  -6   5   3       18.86       19.62      6.13 o 
  -5   5   3        5.27       -1.23      3.83 o 
  -4   5   3       34.87       42.59      3.55 o 
  -3   5   3        0.69       -1.56      1.56 o 
  -2   5   3       34.64       38.22      2.50 o 
  -1   5   3        0.21       -0.65      1.27 o 
   0   5   3        2.53        1.10      1.37 o 
   1   5   3        2.55        4.48      1.07 o 
   2   5   3       29.27       40.90      1.76 o 
   3   5   3      100.33      105.44      3.10 o 
   4   5   3      490.65      445.47      9.92 o 
   5   5   3       14.16        8.86      1.59 o 
   6   5   3      491.53      399.50     22.99 o 
   7   5   3      128.03      129.08     12.88 o 
   8   5   3       20.10       18.40      6.44 o 
   9   5   3       19.23       15.64      7.05 o 
  10   5   3        6.06        0.61      5.83 o 
  -6   6   3        5.04       12.26      6.44 o 
  -5   6   3        5.58        5.83      5.21 o 
  -4   6   3        3.98        0.64      3.75 o 
  -3   6   3       51.12       52.25      4.03 o 
  -2   6   3      440.37      450.75      7.80 o 
  -1   6   3       11.99       13.18      2.13 o 
   0   6   3      149.37      140.30      4.95 o 
   1   6   3      159.65      160.47      4.32 o 
   2   6   3       24.14       45.80      2.99 o 
   3   6   3       58.15       56.73      3.59 o 
   4   6   3      108.82       99.06      3.36 o 
   5   6   3      218.77      246.22      9.56 o 
   6   6   3       64.99       72.65      3.64 o 
   7   6   3      110.61       91.56      3.90 o 
   8   6   3      146.30      108.84     12.88 o 
   9   6   3       76.84       64.08     11.04 o 
  10   6   3        0.28       10.42      6.75 o 
  -5   7   3       17.51       19.01      6.75 o 
  -4   7   3       10.58        5.21      5.21 o 
  -3   7   3       52.49       44.07      4.36 o 
  -2   7   3        0.25        1.20      2.58 o 
  -1   7   3      164.10      149.87      4.54 o 
   0   7   3      490.33      451.35      9.64 o 
   1   7   3       50.84       61.82      3.01 o 
   2   7   3       50.36       54.08      3.25 o 
   3   7   3      707.15      687.55     13.14 o 
   4   7   3       25.56       18.08      2.27 o 
   5   7   3        9.68       27.72      2.59 o 
   6   7   3      258.74      265.67      6.71 o 
   7   7   3        1.97       -1.39      2.05 o 
   8   7   3       25.24       16.90      2.49 o 
   9   7   3        9.17        7.36      1.86 o 
  -4   8   3        1.73       10.42      6.13 o 
  -3   8   3       13.24       16.86      4.55 o 
  -2   8   3        9.83        6.67      3.12 o 
  -1   8   3       98.34      108.64      6.41 o 
   0   8   3       13.25       11.91      2.59 o 
   1   8   3       35.46       40.34      2.92 o 
   2   8   3      350.33      358.52     11.08 o 
   3   8   3       83.30       85.00      4.76 o 
   4   8   3       23.71       20.08      2.78 o 
   5   8   3       11.87       22.71      2.83 o 
   6   8   3        3.62        0.53      2.21 o 
   7   8   3       19.03       18.48      2.53 o 
   8   8   3       79.86       78.17      5.37 o 
   9   8   3        3.77        7.97      3.68 o 
  -3   9   3       61.59       49.36      8.89 o 
  -2   9   3        5.97        5.23      5.06 o 
  -1   9   3        7.43       10.12      3.38 o 
   0   9   3       18.43       22.49      4.77 o 
   1   9   3       28.47       38.67      5.62 o 
   2   9   3      104.50       96.16      9.50 o 
   3   9   3       20.67       10.90      3.27 o 
   4   9   3        0.05        4.62      2.82 o 
   5   9   3        9.48       10.45      3.12 o 
   6   9   3       11.77        6.15      2.71 o 
   7   9   3       34.16       33.71      3.54 o 
   8   9   3        2.08        0.02      3.47 o 
  -2  10   3        3.67        4.60      6.75 o 
  -1  10   3        0.47       12.88      7.36 o 
   0  10   3        1.50        1.01      4.22 o 
   1  10   3       72.82       97.81     11.65 o 
   2  10   3       64.64       72.66     10.12 o 
   3  10   3       37.38       37.71      7.66 o 
   4  10   3       41.92       53.67      6.15 o 
   5  10   3        0.03       -3.23      3.23 o 
   6  10   3        0.74        0.92      5.20 o 
   7  10   3        0.01       -2.48      2.48 o 
   1  11   3       16.45       25.45      7.97 o 
   2  11   3       18.38       18.40      7.36 o 
   3  11   3       22.70       19.32      7.05 o 
   4  11   3        7.45       13.18      6.44 o 
   5  11   3       11.68        0.00      5.83 o 
   6  11   3       14.87       21.50      7.51 o 
  -5 -11   4       19.12       13.18      7.05 o 
  -4 -11   4       13.44       11.65      6.44 o 
  -3 -11   4        1.24        1.84      5.83 o 
  -2 -11   4       52.69       53.35      9.81 o 
  -1 -11   4       18.66       19.62      7.97 o 
  -7 -10   4       75.22       84.80      7.55 o 
  -6 -10   4       33.70       29.85      5.62 o 
  -5 -10   4       21.21       29.57      7.21 o 
  -4 -10   4       98.13      131.84     13.18 o 
  -3 -10   4       10.90       10.42      6.13 o 
  -2 -10   4       31.02       34.34      7.97 o 
  -1 -10   4        1.74       -0.31      5.21 o 
   0 -10   4       26.43       18.74      5.19 o 
   1 -10   4        8.86        6.44      6.44 o 
  -8  -9   4       96.21      103.20      7.68 o 
  -7  -9   4        0.02        0.40      2.71 o 
  -6  -9   4       20.18       23.75      3.71 o 
  -5  -9   4      163.10      164.87      9.07 o 
  -4  -9   4        5.61        5.91      3.53 o 
  -3  -9   4        0.07       -3.09      3.09 o 
  -2  -9   4      161.39      174.97     14.10 o 
  -1  -9   4       12.41       12.65      4.32 o 
   0  -9   4        0.36       -1.56      2.62 o 
   1  -9   4       33.03       33.85      4.40 o 
   2  -9   4        1.12        6.58      3.88 o 
   3  -9   4        0.20        1.84      5.52 o 
  -9  -8   4       23.82       29.15      4.55 o 
  -8  -8   4       37.93       43.88      4.11 o 
  -7  -8   4        8.68       13.21      2.88 o 
  -6  -8   4       38.62       44.24      5.33 o 
  -5  -8   4      101.96       95.68      5.71 o 
  -4  -8   4        1.08        1.56      2.35 o 
  -3  -8   4      390.88      401.77     11.39 o 
  -2  -8   4       31.52       38.13      4.16 o 
  -1  -8   4        1.14       18.05      4.59 o 
   0  -8   4       17.42       19.68      3.33 o 
   1  -8   4       19.12       16.03      5.62 o 
   2  -8   4        7.24        1.70      2.64 o 
   3  -8   4        7.36       10.42      5.52 o 
   4  -8   4        3.61        6.75      5.83 o 
  -9  -7   4       44.27       57.69      4.12 o 
  -8  -7   4        6.12        6.62      2.59 o 
  -7  -7   4        1.77        2.34      2.29 o 
  -6  -7   4      118.60      105.89      5.02 o 
  -5  -7   4       55.86       63.12      3.91 o 
  -4  -7   4        0.22        1.97      1.81 o 
  -3  -7   4       67.40       64.33      3.55 o 
  -2  -7   4       64.16       72.41      3.87 o 
  -1  -7   4      354.06      355.05      6.95 o 
   0  -7   4        1.56        2.02      1.70 o 
   1  -7   4      140.92      137.36      5.29 o 
   2  -7   4      177.89      177.59      7.37 o 
   3  -7   4        7.40       13.26      3.06 o 
   4  -7   4       84.50       60.09      9.20 o 
   5  -7   4       26.08       34.34      8.28 o 
  -9  -6   4        0.27        0.93      2.70 o 
  -8  -6   4        2.36        1.31      2.24 o 
  -7  -6   4       28.42       23.81      2.82 o 
  -6  -6   4      129.54      125.43      4.81 o 
  -5  -6   4       54.87       54.41      3.03 o 
  -4  -6   4      743.72      654.43     11.27 o 
  -3  -6   4       26.02       26.01      2.08 o 
  -2  -6   4        0.81       20.50      1.69 o 
  -1  -6   4      119.53      114.43      5.20 o 
   0  -6   4      472.19      448.48      8.00 o 
   1  -6   4     1470.79     1425.94     20.83 o 
   2  -6   4       19.92       27.41      2.29 o 
   3  -6   4       44.40       45.77      3.58 o 
   4  -6   4       33.85       29.90      4.41 o 
   5  -6   4        4.09        1.53      4.91 o 
   6  -6   4       23.89       25.75      7.36 o 
  -9  -5   4        0.37       -0.18      2.11 o 
  -8  -5   4       35.78       38.06      3.11 o 
  -7  -5   4        1.01        2.55      1.85 o 
  -6  -5   4       14.42       15.14      1.90 o 
  -5  -5   4      540.25      500.49     14.37 o 
  -4  -5   4       12.40       16.92      1.63 o 
  -3  -5   4        3.39        4.67      1.60 o 
  -2  -5   4      201.04      188.89      3.67 o 
  -1  -5   4      136.14      135.01      3.35 o 
   0  -5   4       44.83       43.94      2.30 o 
   1  -5   4      739.90      761.16     11.84 o 
   2  -5   4       38.00       41.69      2.42 o 
   3  -5   4      382.49      361.35      6.97 o 
   4  -5   4        4.81        9.46      2.03 o 
   5  -5   4       18.99       19.46      3.83 o 
   6  -5   4       12.19       22.38      6.75 o 
   7  -5   4       42.68       33.42      7.97 o 
 -10  -4   4       29.51       30.71      4.63 o 
  -9  -4   4        0.81        3.57      2.19 o 
  -8  -4   4        0.28       -2.74      2.74 o 
  -7  -4   4        9.77        7.89      1.88 o 
  -6  -4   4       17.39       42.85      2.21 o 
  -5  -4   4        4.94        3.34      1.12 o 
  -4  -4   4      114.06      105.04      2.99 o 
  -3  -4   4      600.70      581.79     10.75 o 
  -2  -4   4       16.64       16.85      1.05 o 
  -1  -4   4      144.30      155.13      3.23 o 
   0  -4   4     1987.34     2025.01     25.80 o 
   1  -4   4       79.20      132.78      3.14 o 
   2  -4   4        1.06       -0.44      1.12 o 
   3  -4   4     1625.03     1543.33     20.46 o 
   4  -4   4      132.45      113.37      3.78 o 
   5  -4   4       45.93       44.27      4.20 o 
   6  -4   4      112.90      126.01      8.73 o 
   7  -4   4        0.24        6.13      5.52 o 
 -10  -3   4        1.08        0.00      5.21 o 
  -9  -3   4       32.37       35.17      3.41 o 
  -8  -3   4       38.87       44.42      3.43 o 
  -7  -3   4       13.96       13.32      2.86 o 
  -6  -3   4       78.38      100.00      3.49 o 
  -5  -3   4        0.38        1.32      1.14 o 
  -4  -3   4      488.75      492.81      7.72 o 
  -3  -3   4       60.97       92.06      2.15 o 
  -2  -3   4      539.89      585.93      6.49 o 
  -1  -3   4     1325.07     1277.57     14.61 o 
   0  -3   4      329.46      325.23      4.63 o 
   1  -3   4       25.63       33.04      1.58 o 
   2  -3   4     2097.64     2015.18     25.65 o 
   3  -3   4       18.93       13.75      1.88 o 
   4  -3   4       60.22       66.84      2.57 o 
   5  -3   4      383.77      376.48     11.06 o 
   6  -3   4       11.19        9.14      3.05 o 
   7  -3   4        1.13       -0.17      9.66 o 
   8  -3   4       96.36       99.95     11.34 o 
  -9  -2   4        4.60        5.90      2.56 o 
  -8  -2   4       60.48       49.58      3.62 o 
  -7  -2   4      277.96      287.65      7.16 o 
  -6  -2   4      785.39      734.16     12.44 o 
  -5  -2   4       10.40       12.18      1.32 o 
  -4  -2   4      139.55      154.57      3.46 o 
  -3  -2   4      194.14      200.16      3.17 o 
  -2  -2   4       96.60      122.49      3.63 o 
  -1  -2   4     2192.83     2122.24     23.53 o 
   0  -2   4     5254.55     5273.27     57.44 o 
   1  -2   4      359.09      467.04      5.89 o 
   2  -2   4     5168.92     5668.05     61.85 o 
   3  -2   4      134.62      142.30      2.68 o 
   4  -2   4      667.55      652.33     10.75 o 
   5  -2   4        8.72       19.99      3.57 o 
   6  -2   4        5.18        0.51      2.30 o 
   7  -2   4      129.76      133.70      6.71 o 
   8  -2   4        4.08        6.60      4.91 o 
  -9  -1   4       18.08       20.65      3.54 o 
  -8  -1   4        3.87        3.58      2.27 o 
  -7  -1   4        4.44        6.30      1.96 o 
  -6  -1   4      541.55      551.31     10.28 o 
  -5  -1   4      323.08      298.96      6.36 o 
  -4  -1   4      118.78      113.13      3.40 o 
  -3  -1   4      158.87      168.54      2.85 o 
  -2  -1   4      319.45      272.08      3.44 o 
  -1  -1   4      527.07      532.34      6.10 o 
   0  -1   4       14.13       13.60      3.53 o 
   1  -1   4     6489.36     6533.43     71.04 o 
   2  -1   4       57.37       84.09      1.74 o 
   3  -1   4      220.33      250.17      3.73 o 
   4  -1   4      778.98      775.18     10.39 o 
   5  -1   4        5.41        4.48      1.86 o 
   6  -1   4       10.69        4.03      2.26 o 
   7  -1   4        5.76        7.56      4.67 o 
   8  -1   4       24.51       21.54      3.41 o 
   9  -1   4       91.16       85.79     12.72 o 
  -9   0   4        1.86       -5.06      5.06 o 
  -8   0   4        3.71       10.72      2.56 o 
  -7   0   4      182.45      193.70      6.95 o 
  -6   0   4       36.62       32.73      3.03 o 
  -5   0   4      403.44      458.52      9.22 o 
  -4   0   4      435.89      472.41      7.45 o 
  -3   0   4     1853.30     2075.87     24.56 o 
  -2   0   4       40.81       38.51      1.30 o 
  -1   0   4      272.57      247.58     10.24 o 
   0   0   4      207.63      181.08      3.04 o 
   1   0   4     1854.39     1818.63     22.38 o 
   2   0   4        2.65        3.72      0.55 o 
   3   0   4     1915.56     1897.24     27.21 o 
   4   0   4      420.07      453.82      7.25 o 
   5   0   4      131.74      114.15      3.38 o 
   6   0   4      267.76      237.84      5.96 o 
   7   0   4        1.10        7.36      2.06 o 
   8   0   4       30.90       33.17      3.38 o 
   9   0   4       30.78       35.42      4.05 o 
  -9   1   4       11.91       12.26      5.52 o 
  -8   1   4       23.90       28.36      4.85 o 
  -7   1   4        2.77        3.55      2.29 o 
  -6   1   4      162.34      145.68      5.41 o 
  -5   1   4     1600.29     1511.36     28.35 o 
  -4   1   4        9.41       17.30      0.98 o 
  -3   1   4      769.26      855.14     10.97 o 
  -2   1   4       84.31       55.99      1.56 o 
  -1   1   4     1613.41     1749.62     30.38 o 
   0   1   4      609.88      553.94      6.55 o 
   1   1   4      325.79      273.46      3.52 o 
   2   1   4      792.35      742.90     15.63 o 
   3   1   4      221.52      252.53     16.74 o 
   4   1   4      282.34      402.22     11.64 o 
   5   1   4        4.04        1.50      1.21 o 
   6   1   4       53.39       40.50      2.95 o 
   7   1   4      124.56      120.08      4.33 o 
   8   1   4      122.11      117.01      4.91 o 
   9   1   4       31.29       35.42      4.16 o 
  -8   2   4        1.19        5.52      4.91 o 
  -7   2   4       12.17       15.40      3.90 o 
  -6   2   4        8.13        4.35      2.73 o 
  -5   2   4       80.50       82.83      3.24 o 
  -4   2   4      216.71      213.76      4.79 o 
  -3   2   4      165.09      137.38      3.11 o 
  -2   2   4        0.02       -0.47      0.79 o 
  -1   2   4      342.10      347.65      4.94 o 
   0   2   4     2322.98     2447.46     28.54 o 
   1   2   4        3.91        1.32      0.54 o 
   2   2   4      189.91      144.29      3.56 o 
   3   2   4      302.79      344.00     16.56 o 
   4   2   4      826.69      830.20     25.60 o 
   5   2   4      134.60      120.94     12.11 o 
   6   2   4       43.83       42.33      2.16 o 
   7   2   4      114.68      121.28      4.34 o 
   8   2   4      109.02      107.36      4.92 o 
   9   2   4        2.76        4.82      2.11 o 
  10   2   4       10.61        8.31      5.67 o 
  -8   3   4        9.11        7.36      5.52 o 
  -7   3   4       20.13       21.16      6.13 o 
  -6   3   4        5.82        2.54      3.07 o 
  -5   3   4       76.59       81.42      6.42 o 
  -4   3   4       37.17       29.75      2.95 o 
  -3   3   4      552.88      601.08     10.34 o 
  -2   3   4      302.24      321.41      7.16 o 
  -1   3   4       97.95      106.32      2.99 o 
   0   3   4      167.14      156.83      2.81 o 
   1   3   4      195.03      181.25      2.84 o 
   2   3   4     3652.37     3892.54     56.08 o 
   3   3   4        0.64      206.03     11.65 o 
   4   3   4       27.05       15.33      4.60 o 
   5   3   4      974.90      950.44     28.48 o 
   6   3   4        0.68        2.93      4.14 o 
   7   3   4        7.80        7.90      6.44 o 
   8   3   4       14.17       11.23      1.84 o 
   9   3   4        2.50        3.77      2.22 o 
  10   3   4        0.00        3.50      3.57 o 
  -7   4   4        4.03        4.91      5.21 o 
  -6   4   4        0.86        1.72      2.55 o 
  -5   4   4        0.84        2.53      2.26 o 
  -4   4   4      476.64      477.68      9.11 o 
  -3   4   4       59.10       54.00      2.79 o 
  -2   4   4        0.18        1.54      1.35 o 
  -1   4   4      708.20      758.77     12.95 o 
   0   4   4       80.89      100.66      3.15 o 
   1   4   4     1049.57     1204.63     15.54 o 
   2   4   4      220.19      387.50     31.43 o 
   3   4   4      296.19      364.42      8.15 o 
   4   4   4      251.45      212.72      6.90 o 
   5   4   4       49.35       58.87      8.28 o 
   6   4   4      513.68      485.48     17.52 o 
   7   4   4      185.83      161.58     12.88 o 
   8   4   4        4.80        3.07      4.60 o 
   9   4   4        0.06       -1.44      1.44 o 
  10   4   4       13.00       22.08      8.58 o 
  -7   5   4        0.01        4.60      5.83 o 
  -6   5   4        1.83       18.70      5.83 o 
  -5   5   4       72.86       74.27      7.05 o 
  -4   5   4       47.41       43.66      3.37 o 
  -3   5   4       99.59       96.87      3.68 o 
  -2   5   4      119.30      111.01      4.02 o 
  -1   5   4      164.69      189.57      5.68 o 
   0   5   4      167.41      178.97      4.35 o 
   1   5   4      101.22       89.69      2.57 o 
   2   5   4       12.59       28.21      1.56 o 
   3   5   4      312.32      307.61      6.20 o 
   4   5   4       66.06       56.37      3.01 o 
   5   5   4      205.90      194.76      5.20 o 
   6   5   4      122.04      137.97     13.49 o 
   7   5   4        1.08        2.45      4.60 o 
   8   5   4       45.30       34.03      7.66 o 
   9   5   4       41.90       41.08      8.89 o 
  10   5   4        3.52        0.31      6.13 o 
  -6   6   4        2.22        4.60      5.83 o 
  -5   6   4        6.75        0.92      4.91 o 
  -4   6   4       10.39       10.18      2.88 o 
  -3   6   4      200.66      194.14     13.38 o 
  -2   6   4       78.66       73.14      3.35 o 
  -1   6   4      136.65      157.74      5.66 o 
   0   6   4      385.77      371.22      8.12 o 
   1   6   4       36.13       37.06      3.40 o 
   2   6   4        0.25       10.42      1.57 o 
   3   6   4      788.08      805.98     14.48 o 
   4   6   4       91.06       92.22      3.56 o 
   5   6   4       81.75       88.65      3.30 o 
   6   6   4      169.98      168.91      5.66 o 
   7   6   4       28.32       24.83      3.07 o 
   8   6   4       23.13       20.24      6.44 o 
   9   6   4       46.05       54.57     10.12 o 
  10   6   4       15.16       11.04      7.36 o 
  -5   7   4        3.31       -0.92      5.52 o 
  -4   7   4        1.04        7.97      5.52 o 
  -3   7   4      177.04      185.41      7.83 o 
  -2   7   4       35.00       45.18      5.18 o 
  -1   7   4      237.08      228.22      6.12 o 
   0   7   4       47.22       41.14      3.09 o 
   1   7   4       65.24      104.09      4.67 o 
   2   7   4      104.02       95.26      4.11 o 
   3   7   4       48.45       42.34      3.00 o 
   4   7   4        0.46       -1.27      1.63 o 
   5   7   4      388.23      365.76      8.85 o 
   6   7   4       16.64       15.22      2.56 o 
   7   7   4      111.42      112.60      5.19 o 
   8   7   4      153.50      150.24      5.85 o 
   9   7   4        0.20        0.25      2.01 o 
  -4   8   4       29.74       33.42      7.97 o 
  -3   8   4       10.70       10.27      4.12 o 
  -2   8   4        8.53        3.87      3.12 o 
  -1   8   4      191.35      190.54      9.36 o 
   0   8   4        1.98        1.60      2.87 o 
   1   8   4        0.89       24.16      2.53 o 
   2   8   4      225.62      231.14     11.12 o 
   3   8   4       50.00       53.78      3.99 o 
   4   8   4      368.72      372.95     10.30 o 
   5   8   4        0.08       -0.79      2.00 o 
   6   8   4        4.39        0.31      2.18 o 
   7   8   4        4.12        3.68      2.12 o 
   8   8   4        0.34       -1.37      2.27 o 
   9   8   4       13.68        8.83      7.66 o 
  -3   9   4       12.11        8.58      5.83 o 
  -2   9   4      129.94      140.63     13.34 o 
  -1   9   4       25.31       24.43      5.28 o 
   0   9   4        2.87       11.44      4.19 o 
   1   9   4      172.85      139.20     12.88 o 
   2   9   4       43.96       42.27      5.62 o 
   3   9   4        1.16        0.27      2.75 o 
   4   9   4       78.57       92.20      5.83 o 
   5   9   4      107.54      106.83      7.84 o 
   6   9   4        6.58        6.87      2.71 o 
   7   9   4       23.92       23.07      3.19 o 
   8   9   4        0.49       -0.31      2.82 o 
  -1  10   4       29.93       32.19      8.58 o 
   0  10   4       25.28       35.57      8.28 o 
   1  10   4        0.58       -1.53      5.21 o 
   2  10   4        6.02        7.97      5.83 o 
   3  10   4      110.18      104.55     11.34 o 
   4  10   4      150.51      153.77      9.73 o 
   5  10   4        1.63       -2.26      6.75 o 
   6  10   4        0.11        0.00      2.76 o 
   7  10   4        0.06        1.62      2.77 o 
   1  11   4       15.67        2.76      6.44 o 
   2  11   4        0.01       -1.23      5.83 o 
   3  11   4        0.00        0.00      5.83 o 
   4  11   4        1.66        1.84      6.13 o 
   5  11   4        6.25        9.81      6.44 o 
   6  11   4        2.79       -2.36      4.19 o 
  -5 -11   5        0.06        6.44      5.83 o 
  -4 -11   5        1.96        5.52      5.83 o 
  -3 -11   5       18.22       22.08      7.66 o 
  -2 -11   5       25.61       23.61      8.28 o 
  -1 -11   5        6.41        5.83      6.75 o 
  -7 -10   5        0.39       -1.18      3.97 o 
  -6 -10   5       93.83      112.92      8.88 o 
  -5 -10   5       30.83       28.51      7.66 o 
  -4 -10   5       24.45       21.46      6.75 o 
  -3 -10   5       70.80       71.74      9.81 o 
  -2 -10   5       97.90       91.98     11.34 o 
  -1 -10   5       20.70       17.48      7.05 o 
   0 -10   5        7.11        7.46      4.75 o 
   1 -10   5       30.05       33.42      8.58 o 
  -8  -9   5       48.95       47.23      5.94 o 
  -7  -9   5       27.66       30.99      5.98 o 
  -6  -9   5       47.21       49.80      7.21 o 
  -5  -9   5       10.10       21.68      4.75 o 
  -4  -9   5        1.11        1.39      3.45 o 
  -3  -9   5        6.32       10.81      4.01 o 
  -2  -9   5       27.71       20.17      4.54 o 
  -1  -9   5      119.98      102.36      9.35 o 
   0  -9   5       43.49       51.71      4.86 o 
   1  -9   5        0.10       -2.14      2.82 o 
   2  -9   5        6.08        3.03      3.83 o 
   3  -9   5       28.65       30.05      7.97 o 
  -8  -8   5        1.22        0.56      2.76 o 
  -7  -8   5        2.76        7.23      2.82 o 
  -6  -8   5       42.01       56.71      4.60 o 
  -5  -8   5        5.85        6.86      2.82 o 
  -4  -8   5       13.87       13.42      2.80 o 
  -3  -8   5        2.24        4.77      2.47 o 
  -2  -8   5      241.79      221.85      6.56 o 
  -1  -8   5       49.65       54.42      3.94 o 
   0  -8   5        1.18        2.62      2.59 o 
   1  -8   5       57.54       59.79      7.37 o 
   2  -8   5       36.89       47.02      4.54 o 
   3  -8   5       21.64       28.21      7.05 o 
   4  -8   5       16.11       10.73      6.44 o 
  -9  -7   5        9.56       17.35      3.04 o 
  -8  -7   5        3.59        4.07      2.77 o 
  -7  -7   5       63.77       60.04      4.47 o 
  -6  -7   5        1.76        4.38      2.17 o 
  -5  -7   5       77.33       79.83      4.51 o 
  -4  -7   5      231.02      214.51      6.16 o 
  -3  -7   5      128.62      130.45      4.89 o 
  -2  -7   5       56.91       55.20      2.94 o 
  -1  -7   5       38.95       76.47      3.44 o 
   0  -7   5      129.52      120.32      4.91 o 
   1  -7   5       44.44       46.32      4.22 o 
   2  -7   5       12.09       10.41      3.05 o 
   3  -7   5        7.91        7.53      3.21 o 
   4  -7   5       17.98       18.70      6.13 o 
   5  -7   5        2.33        3.07      5.52 o 
  -9  -6   5        0.30        6.53      3.32 o 
  -8  -6   5      119.31      114.06      5.59 o 
  -7  -6   5       21.83       28.02      3.80 o 
  -6  -6   5       13.87       18.38      2.45 o 
  -5  -6   5        0.13       -1.54      1.54 o 
  -4  -6   5      108.22      103.03      3.74 o 
  -3  -6   5        4.06        6.49      1.63 o 
  -2  -6   5      256.92      280.62      5.53 o 
  -1  -6   5      195.21      203.67      4.69 o 
   0  -6   5       10.54       10.24      1.76 o 
   1  -6   5       86.26       79.04      3.37 o 
   2  -6   5      123.39      124.11      5.94 o 
   3  -6   5       16.19       17.79      2.97 o 
   4  -6   5       29.82       25.68      4.27 o 
   5  -6   5        0.14       -4.29      4.29 o 
   6  -6   5       36.34       38.63      8.58 o 
  -9  -5   5       36.06       23.27      3.81 o 
  -8  -5   5       14.43       15.46      4.16 o 
  -7  -5   5        0.52       -1.78      1.88 o 
  -6  -5   5       19.11       23.85      3.09 o 
  -5  -5   5        3.68        4.91      1.54 o 
  -4  -5   5      156.62      144.70      4.34 o 
  -3  -5   5      327.93      300.38      5.19 o 
  -2  -5   5      709.20      680.66     10.41 o 
  -1  -5   5       16.57       20.10      1.68 o 
   0  -5   5      477.78      466.90      7.44 o 
   1  -5   5       60.46       55.17      2.42 o 
   2  -5   5      432.91      454.49      7.59 o 
   3  -5   5      230.54      232.62      5.02 o 
   4  -5   5       54.55       51.05      4.25 o 
   5  -5   5        9.93       14.34      3.23 o 
   6  -5   5      164.73      176.91     13.49 o 
   7  -5   5        0.18       -1.84      5.21 o 
  -9  -4   5       60.55       57.20      4.07 o 
  -8  -4   5       35.83       44.23      3.44 o 
  -7  -4   5       51.42       40.63      2.90 o 
  -6  -4   5       32.67       26.13      2.45 o 
  -5  -4   5       91.03       97.62      3.03 o 
  -4  -4   5       93.16       87.46      2.86 o 
  -3  -4   5      157.67      137.66      2.97 o 
  -2  -4   5      786.91      767.76      9.85 o 
  -1  -4   5      381.41      401.51      6.23 o 
   0  -4   5      306.80      305.79      5.17 o 
   1  -4   5       22.63       37.06      2.01 o 
   2  -4   5     1888.45     1954.76     26.99 o 
   3  -4   5      199.72      211.90      4.64 o 
   4  -4   5        7.65        2.07      1.61 o 
   5  -4   5       49.94       46.24      3.48 o 
   6  -4   5       30.89       29.18      7.97 o 
   7  -4   5        3.15        2.45      4.91 o 
  -9  -3   5       29.77       28.92      3.37 o 
  -8  -3   5        0.97        0.88      2.05 o 
  -7  -3   5      113.39      109.85      7.00 o 
  -6  -3   5       12.48       33.91      3.83 o 
  -5  -3   5        8.18        7.47      1.43 o 
  -4  -3   5     1500.83     1471.41     18.02 o 
  -3  -3   5      958.85      937.00     12.48 o 
  -2  -3   5      615.39      751.21      8.62 o 
  -1  -3   5       27.16       16.82      1.11 o 
   0  -3   5     5967.84     6488.53     79.38 o 
   1  -3   5       20.79       31.90      2.36 o 
   2  -3   5      125.15      115.17      3.48 o 
   3  -3   5        5.04        6.00      1.23 o 
   4  -3   5      240.55      228.10      5.08 o 
   5  -3   5       92.04       84.42      5.24 o 
   6  -3   5        6.80        4.43      2.69 o 
   7  -3   5       47.10       53.38      5.94 o 
   8  -3   5        0.62        0.00      4.91 o 
  -9  -2   5       61.90       60.50      4.47 o 
  -8  -2   5        4.03        3.32      2.25 o 
  -7  -2   5       61.64       60.10      3.50 o 
  -6  -2   5      165.92      165.33      4.83 o 
  -5  -2   5      136.36      118.34      3.20 o 
  -4  -2   5       46.38       51.64      1.71 o 
  -3  -2   5       37.62       92.24      1.84 o 
  -2  -2   5      420.95      346.54      4.72 o 
  -1  -2   5     2133.27     2122.39     23.64 o 
   0  -2   5        0.07        2.25      0.72 o 
   1  -2   5     3657.12     3566.53     39.24 o 
   2  -2   5     1419.51     1502.96     18.09 o 
   3  -2   5       10.43        2.98      0.97 o 
   4  -2   5       12.23       17.26      2.02 o 
   5  -2   5       23.48       27.09      2.60 o 
   6  -2   5        0.15       -1.94      2.15 o 
   7  -2   5       46.63       49.38      4.53 o 
   8  -2   5        0.50       -1.18      3.17 o 
  -9  -1   5        0.33        2.12      2.92 o 
  -8  -1   5        4.23        2.59      2.35 o 
  -7  -1   5      355.40      360.50     11.20 o 
  -6  -1   5       54.61       59.21      3.03 o 
  -5  -1   5       10.95        8.03      1.63 o 
  -4  -1   5        3.90       14.27      1.41 o 
  -3  -1   5      351.40      347.21      4.37 o 
  -2  -1   5       45.90       50.05      1.40 o 
  -1  -1   5      604.19      591.75      7.12 o 
   1  -1   5       16.95       11.94      1.46 o 
   2  -1   5       35.57       35.24      1.18 o 
   3  -1   5     1186.47     1213.86     15.70 o 
   4  -1   5       19.39       21.88      1.29 o 
   5  -1   5       59.82       54.61      3.53 o 
   6  -1   5       14.40       14.53      2.57 o 
   7  -1   5       26.15       24.63      3.27 o 
   8  -1   5        1.02        0.49      3.57 o 
   9  -1   5       48.14       49.79      6.06 o 
  -9   0   5        0.00       -5.02      5.02 o 
  -8   0   5       34.68       33.19      4.09 o 
  -7   0   5        0.44        1.24      2.22 o 
  -6   0   5      123.81      103.37      4.80 o 
  -5   0   5      611.40      592.31     11.45 o 
  -4   0   5      308.90      314.29      4.70 o 
  -3   0   5     1143.83     1198.23     15.13 o 
  -2   0   5       48.58       37.12      1.32 o 
  -1   0   5      501.84      595.63     10.09 o 
   0   0   5        5.28        1.78      0.48 o 
   1   0   5     1500.95     1485.55     18.50 o 
   2   0   5       14.06        3.78      0.65 o 
   3   0   5     1091.53     1346.51     20.44 o 
   4   0   5      301.63      323.38      5.52 o 
   5   0   5      184.13      189.83      4.26 o 
   6   0   5      343.23      304.56      7.03 o 
   7   0   5        0.66        0.46      1.85 o 
   8   0   5      178.25      183.81      6.94 o 
   9   0   5       13.39       16.17      3.28 o 
  -9   1   5        1.60        2.76      4.91 o 
  -8   1   5       66.84       75.36      6.90 o 
  -7   1   5        8.29       10.75      2.60 o 
  -6   1   5      167.72      154.47      6.48 o 
  -5   1   5       34.21       44.55      3.37 o 
  -4   1   5      169.35      119.68      2.75 o 
  -3   1   5       28.61       40.59      1.64 o 
  -2   1   5      822.68      856.98     10.31 o 
  -1   1   5      264.59      272.10      3.61 o 
   0   1   5     5395.10     5318.22     61.63 o 
   1   1   5      240.38      266.65      3.74 o 
   2   1   5       64.88       59.41      1.60 o 
   3   1   5       13.93       14.34      3.20 o 
   4   1   5      143.61      174.90      4.92 o 
   5   1   5       23.45       11.81      1.80 o 
   6   1   5      190.83      181.47      4.62 o 
   7   1   5        1.74       15.47      2.06 o 
   8   1   5       58.32       55.51      3.56 o 
   9   1   5        0.21       -0.41      2.29 o 
  -8   2   5        6.36       15.64      5.83 o 
  -7   2   5       41.72       33.83      5.09 o 
  -6   2   5      231.81      241.26      8.75 o 
  -5   2   5       16.91       20.70      1.91 o 
  -4   2   5       28.25       27.05      1.72 o 
  -3   2   5        0.53       -0.93      1.13 o 
  -2   2   5        5.47        2.84      0.81 o 
  -1   2   5      395.69      645.02     18.57 o 
   0   2   5       26.02       17.38      1.00 o 
   1   2   5      329.28      390.65      6.38 o 
   2   2   5     1971.50     1984.55     31.30 o 
   3   2   5      160.81      171.10      4.45 o 
   4   2   5      344.20      337.64     12.57 o 
   5   2   5      185.87      152.31      7.64 o 
   6   2   5        6.83        3.07      2.15 o 
   7   2   5        5.67        6.54      1.89 o 
   8   2   5       63.65       56.02      3.85 o 
   9   2   5       82.04       81.12      4.15 o 
  10   2   5        0.33       -0.61      2.87 o 
  -8   3   5        0.01       -3.99      3.99 o 
  -7   3   5       90.42       72.97      9.50 o 
  -6   3   5       13.19       14.43      2.44 o 
  -5   3   5        9.34       17.71      2.52 o 
  -4   3   5      356.87      348.01      6.52 o 
  -3   3   5      132.48      141.42      4.03 o 
  -2   3   5      431.37      472.20      7.84 o 
  -1   3   5      151.63      157.83      3.79 o 
   0   3   5      261.61      276.18      4.80 o 
   1   3   5      886.17      915.38     10.72 o 
   2   3   5      301.70      269.60      6.07 o 
   3   3   5      610.41      615.53     12.25 o 
   4   3   5     1854.21     1725.84     68.37 o 
   5   3   5       20.36       19.70      3.67 o 
   7   3   5      218.14      225.66     15.02 o 
   8   3   5        1.91       -0.95      3.75 o 
   9   3   5        4.80        4.89      2.13 o 
  10   3   5       53.45       56.11      6.75 o 
  -7   4   5        1.95        6.13      5.52 o 
  -6   4   5        3.84        7.58      2.83 o 
  -5   4   5       69.33       71.10      4.69 o 
  -4   4   5       69.20       68.10      3.28 o 
  -3   4   5        0.63       -1.51      1.51 o 
  -2   4   5      898.33      974.59     15.80 o 
  -1   4   5      222.22      223.53      4.98 o 
   0   4   5      163.47      165.43      3.68 o 
   1   4   5      183.83      151.53      3.19 o 
   2   4   5        0.52        6.14      1.13 o 
   3   4   5     1096.37     1132.98     17.17 o 
   4   4   5      435.89      418.43      8.98 o 
   5   4   5       63.80       51.82      7.97 o 
   6   4   5      283.25      270.22     11.90 o 
   7   4   5        0.20       -2.76      3.07 o 
   8   4   5       12.36       11.96      5.83 o 
   9   4   5       25.16       29.25      3.09 o 
  10   4   5        9.17        8.89      7.36 o 
  -7   5   5       25.20       35.57      8.28 o 
  -6   5   5        4.07       -3.07      4.60 o 
  -5   5   5        1.56        4.29      3.37 o 
  -4   5   5        2.37       -2.11      2.11 o 
  -3   5   5      413.19      397.88      7.66 o 
  -2   5   5       34.14       60.83      3.08 o 
  -1   5   5       81.45       78.26      4.96 o 
   0   5   5      573.92      545.93      8.92 o 
   1   5   5       81.94      105.63      3.21 o 
   2   5   5       27.55       51.82      2.61 o 
   3   5   5      953.62      924.68     15.77 o 
   4   5   5       62.34       58.97      2.35 o 
   5   5   5       70.86       77.84      6.50 o 
   6   5   5      613.24      568.74     29.74 o 
   7   5   5       31.25       19.62      5.83 o 
   8   5   5       23.08       19.93      6.44 o 
   9   5   5       42.81       36.18      8.89 o 
  10   5   5        4.89       12.57      7.36 o 
  -6   6   5        9.75       12.57      6.75 o 
  -5   6   5       39.40       33.11      7.36 o 
  -4   6   5        4.01        2.13      3.04 o 
  -3   6   5       66.87       62.37      6.10 o 
  -2   6   5       23.88       39.73      2.86 o 
  -1   6   5      135.52      123.02      4.05 o 
   0   6   5       68.04       58.40      3.16 o 
   1   6   5       44.44       40.83      3.00 o 
   2   6   5      256.43      247.13      5.40 o 
   3   6   5      145.67      121.13      4.79 o 
   4   6   5       12.69        9.89      1.66 o 
   5   6   5     1015.49      996.21     19.14 o 
   6   6   5        0.25       -1.53      1.53 o 
   7   6   5        0.00       -0.47      1.84 o 
   8   6   5      162.19      191.01     15.33 o 
   9   6   5        0.01        2.45      5.21 o 
  10   6   5        5.17        6.13      6.44 o 
  -5   7   5        0.45        3.07      5.52 o 
  -4   7   5       47.87       56.11      9.20 o 
  -3   7   5       42.75       37.89      4.24 o 
  -2   7   5       13.80       13.71      3.30 o 
  -1   7   5      249.59      251.11      7.74 o 
   0   7   5        9.57        1.47      1.49 o 
   1   7   5      178.02      195.96      5.77 o 
   2   7   5      217.92      206.20      7.92 o 
   3   7   5       53.84       49.43      4.10 o 
   4   7   5       10.83        6.43      2.57 o 
   5   7   5       60.06       62.04      3.50 o 
   6   7   5       29.59       32.01      2.42 o 
   7   7   5      244.10      218.46      7.80 o 
   8   7   5        0.55       -1.83      1.83 o 
   9   7   5        5.82        9.50      6.44 o 
  -4   8   5        0.09       -2.45      4.91 o 
  -3   8   5       23.56       29.81      5.98 o 
  -2   8   5      120.25      128.41      9.91 o 
  -1   8   5      238.63      204.81      8.37 o 
   0   8   5        5.70        4.49      3.01 o 
   1   8   5      164.85      167.22      6.21 o 
   2   8   5       72.33       64.04      4.47 o 
   3   8   5       88.88       83.60      4.92 o 
   4   8   5      194.26      187.84      6.46 o 
   5   8   5        0.02       22.16      2.83 o 
   6   8   5        8.83        6.62      2.47 o 
   7   8   5       70.84       76.71      4.10 o 
   8   8   5        2.05       -0.38      2.27 o 
   9   8   5       12.68       25.75      7.97 o 
  -3   9   5        7.92       13.49      6.44 o 
  -2   9   5       18.92       22.43      4.87 o 
  -1   9   5        7.74        4.56      4.32 o 
   0   9   5       22.64       17.51      4.75 o 
   1   9   5       10.93        5.83      5.52 o 
   2   9   5       35.98       34.32      5.31 o 
   3   9   5      159.66      147.28      7.13 o 
   4   9   5       17.05       34.01      5.13 o 
   5   9   5        0.00       -2.95      2.95 o 
   6   9   5       39.77       41.89      3.89 o 
   7   9   5        0.02       -2.30      2.30 o 
   8   9   5        0.40        1.73      2.36 o 
  -1  10   5        5.42       11.96      7.05 o 
   0  10   5        8.33       23.61      7.66 o 
   1  10   5       20.07       17.48      7.05 o 
   2  10   5       12.24       15.02      6.44 o 
   3  10   5        8.86        5.83      5.83 o 
   4  10   5       16.44       24.82      5.15 o 
   5  10   5       71.69       80.21     16.71 o 
   6  10   5       25.85       23.34      3.76 o 
   7  10   5        0.39       -1.20      2.77 o 
   1  11   5       15.80       22.38      8.28 o 
   2  11   5        2.09        1.53      6.13 o 
   3  11   5       18.34       19.93      7.05 o 
   4  11   5        1.01        8.28      6.44 o 
   5  11   5        0.70       -3.07      5.21 o 
   6  11   5        2.48       -2.00      3.97 o 
  -4 -11   6        0.73        3.07      6.13 o 
  -3 -11   6       11.72       16.86      7.36 o 
  -2 -11   6       51.88       37.71      8.89 o 
  -6 -10   6       22.40       11.04      6.44 o 
  -5 -10   6        3.27        2.15      4.91 o 
  -4 -10   6        2.84        3.07      5.21 o 
  -3 -10   6       16.58       14.72      6.13 o 
  -2 -10   6       14.34        8.58      6.13 o 
  -1 -10   6       35.25       19.32      7.05 o 
   0 -10   6       72.61       94.99      8.66 o 
   1 -10   6       10.84        4.29      6.13 o 
  -7  -9   6        2.52        2.31      3.79 o 
  -6  -9   6       26.48       33.09      5.31 o 
  -5  -9   6       20.80       21.62      4.75 o 
  -4  -9   6       29.29       34.78     13.03 o 
  -3  -9   6       29.98       23.61      6.44 o 
  -2  -9   6       18.35       20.38      4.66 o 
  -1  -9   6       90.34      108.41      8.45 o 
   0  -9   6        0.25       -1.39      2.70 o 
   1  -9   6        8.77       13.49      3.58 o 
   2  -9   6       20.74       28.22      5.20 o 
   3  -9   6       23.49       21.16      7.36 o 
  -8  -8   6        4.15        6.04      8.12 o 
  -7  -8   6       80.08       87.64      5.72 o 
  -6  -8   6        6.17       13.85      3.09 o 
  -5  -8   6       11.89       16.61      3.28 o 
  -4  -8   6       56.11       67.60      4.56 o 
  -3  -8   6        0.01       -1.28      2.49 o 
  -2  -8   6        0.09        0.10      2.57 o 
  -1  -8   6       29.03       33.08      3.74 o 
   0  -8   6       11.03       16.24      3.90 o 
   1  -8   6       32.78       20.45      3.54 o 
   2  -8   6        0.30       -2.53      2.53 o 
   3  -8   6        9.62       11.96      5.83 o 
   4  -8   6        9.56        7.66      6.13 o 
  -9  -7   6       24.27       27.54      4.75 o 
  -8  -7   6        0.02        6.16      2.80 o 
  -7  -7   6        0.00       -1.76      2.30 o 
  -6  -7   6        3.57        2.78      2.51 o 
  -5  -7   6       31.02       51.94      3.89 o 
  -4  -7   6       26.65       34.79      2.94 o 
  -3  -7   6      342.22      303.57      8.18 o 
  -2  -7   6       47.96       50.58      2.89 o 
  -1  -7   6      385.50      367.48      8.13 o 
   0  -7   6      128.98      130.18      4.61 o 
   1  -7   6      309.15      300.34      9.79 o 
   2  -7   6      141.53      149.65      8.10 o 
   3  -7   6        0.30        0.70      2.53 o 
   4  -7   6       14.60       17.17      6.44 o 
   5  -7   6        8.09       15.33      6.75 o 
  -9  -6   6        0.09       -2.31      2.31 o 
  -8  -6   6        8.94       17.12      3.11 o 
  -7  -6   6       12.37        8.58      2.66 o 
  -6  -6   6      148.33      160.22      5.75 o 
  -5  -6   6       61.67       63.95      4.31 o 
  -4  -6   6       44.80       44.56      3.02 o 
  -3  -6   6      207.62      214.72      4.66 o 
  -2  -6   6      202.91      208.76      4.75 o 
  -1  -6   6      275.46      285.43      6.83 o 
   0  -6   6      651.61      645.24     10.70 o 
   1  -6   6       76.89       81.95      3.41 o 
   2  -6   6       23.75       20.26      2.45 o 
   3  -6   6      212.94      212.71      7.66 o 
   4  -6   6      115.87      103.32      7.07 o 
   5  -6   6       12.39        5.52      5.52 o 
   6  -6   6       46.63       43.84      8.58 o 
  -9  -5   6       46.90       60.98      4.40 o 
  -8  -5   6       28.32       24.60      3.04 o 
  -7  -5   6       64.14       54.95      5.80 o 
  -6  -5   6       25.95       30.66      3.90 o 
  -5  -5   6      483.98      469.25      8.76 o 
  -4  -5   6        1.91        3.15      1.52 o 
  -3  -5   6       23.71       22.51      1.79 o 
  -2  -5   6      214.35      190.41      4.20 o 
  -1  -5   6       16.65       26.09      2.32 o 
   0  -5   6       55.52       50.22      2.51 o 
   1  -5   6        0.40        1.38      1.33 o 
   2  -5   6       38.17       43.63      2.39 o 
   3  -5   6       49.86       50.67      2.55 o 
   4  -5   6      124.85      129.71      6.35 o 
   5  -5   6      162.56      155.73      7.36 o 
   6  -5   6       20.14       28.21      7.36 o 
   7  -5   6        0.05        5.21      6.13 o 
  -9  -4   6        5.00        2.44      3.14 o 
  -8  -4   6       35.79       26.27      3.41 o 
  -7  -4   6       18.20       24.51      3.62 o 
  -6  -4   6      122.19      132.03      4.42 o 
  -5  -4   6       31.46       36.34      2.28 o 
  -4  -4   6       35.48       33.85      2.02 o 
  -3  -4   6      889.50      851.01     10.29 o 
  -2  -4   6      552.76      647.64     11.64 o 
  -1  -4   6      406.14      411.07      6.83 o 
   0  -4   6       21.83       21.75      1.51 o 
   1  -4   6       24.85       25.35      1.69 o 
   2  -4   6      534.51      504.59      8.43 o 
   3  -4   6       25.13       22.23      1.78 o 
   4  -4   6      527.02      500.06      9.14 o 
   5  -4   6        9.39       17.68      3.46 o 
   6  -4   6       30.31       22.28      5.52 o 
   7  -4   6      109.98       90.14     10.73 o 
  -9  -3   6       20.70       31.40      3.58 o 
  -8  -3   6       93.84       76.74      4.58 o 
  -7  -3   6       25.80       19.83      2.54 o 
  -6  -3   6       83.27       79.97      3.32 o 
  -5  -3   6       65.55       66.93      2.57 o 
  -4  -3   6        0.11        2.69      1.20 o 
  -3  -3   6        3.17       79.75      1.92 o 
  -2  -3   6     3953.84     3942.51     46.23 o 
  -1  -3   6     2024.20     1888.93     23.91 o 
   0  -3   6       28.01       27.01      1.48 o 
   1  -3   6     1965.81     2007.59     27.36 o 
   2  -3   6      600.99      579.40      8.49 o 
   3  -3   6       53.49       55.00      2.20 o 
   4  -3   6       74.81       86.88      4.34 o 
   5  -3   6       87.06       70.82      4.88 o 
   6  -3   6        0.16       -0.01      2.48 o 
   7  -3   6       32.66       38.06      5.37 o 
   8  -3   6       16.36       29.13      7.36 o 
  -9  -2   6        0.12        1.64      3.88 o 
  -8  -2   6      149.46      145.77      6.04 o 
  -7  -2   6      334.88      329.88     10.79 o 
  -6  -2   6      159.46      168.30      6.44 o 
  -5  -2   6       94.46       91.59      3.37 o 
  -4  -2   6      753.11      724.34     10.06 o 
  -3  -2   6      596.08      647.50      7.65 o 
  -2  -2   6      312.56      322.54      4.44 o 
  -1  -2   6     1924.16     2007.26     23.71 o 
   0  -2   6      345.19      426.10      5.56 o 
   1  -2   6       12.09       37.53      4.75 o 
   2  -2   6       16.70       20.66      1.20 o 
   3  -2   6      598.21      562.08      8.10 o 
   4  -2   6       12.05       14.74      1.58 o 
   5  -2   6        0.75        0.84      1.86 o 
   6  -2   6       51.51       63.51      4.63 o 
   7  -2   6       26.66       25.40      3.53 o 
   8  -2   6       11.30        8.76      3.68 o 
  -9  -1   6       19.72       13.52      3.73 o 
  -8  -1   6      103.78      103.81      5.58 o 
  -7  -1   6       28.17       31.87      3.09 o 
  -6  -1   6       67.57       69.17      3.76 o 
  -5  -1   6      620.74      581.50     10.37 o 
  -4  -1   6      110.30      137.18      2.78 o 
  -3  -1   6      730.32      651.95      7.68 o 
  -2  -1   6      141.57      117.97      2.20 o 
  -1  -1   6       21.43       21.69      1.02 o 
   0  -1   6      221.79      222.01      3.25 o 
   1  -1   6     1547.00     1576.68     18.76 o 
   2  -1   6       98.19       67.51      1.66 o 
   3  -1   6       10.37       12.50      1.02 o 
   4  -1   6        1.36       11.35      1.13 o 
   5  -1   6      232.54      233.62      6.20 o 
   6  -1   6        9.38        6.91      2.39 o 
   7  -1   6       14.30       14.52      2.80 o 
   8  -1   6       58.54       63.20      4.88 o 
   9  -1   6       66.86       75.37      6.93 o 
  -9   0   6        0.05       -0.02      3.10 o 
  -8   0   6       12.51       13.83      4.29 o 
  -7   0   6        6.38        8.60      2.23 o 
  -6   0   6      103.93       88.52      5.66 o 
  -5   0   6      109.78      105.34      4.09 o 
  -4   0   6      467.82      488.50      6.82 o 
  -3   0   6        2.76       13.11      1.77 o 
  -2   0   6      488.99      484.82      5.67 o 
  -1   0   6     1987.58     1864.03     20.99 o 
   0   0   6      521.49      503.18      7.43 o 
   1   0   6        0.12        0.63      0.96 o 
   2   0   6      124.86      104.78      2.07 o 
   3   0   6     1801.51     1832.85     24.55 o 
   4   0   6        4.16       32.24      1.54 o 
   5   0   6       39.83       33.91      2.26 o 
   6   0   6       18.35       20.67      2.00 o 
   7   0   6       31.16       36.36      3.35 o 
   8   0   6        5.25        3.19      2.41 o 
   9   0   6        1.97       -1.23      2.52 o 
  -8   1   6        7.02        7.24      3.15 o 
  -7   1   6       59.34       53.46      4.22 o 
  -6   1   6      317.08      293.48      9.59 o 
  -5   1   6       18.75       17.97      1.94 o 
  -4   1   6      162.26      185.75      3.73 o 
  -3   1   6     1024.65      961.79     13.21 o 
  -2   1   6       42.24       43.54      1.65 o 
  -1   1   6      283.68      392.84     14.81 o 
   0   1   6      447.39      437.21      6.58 o 
   1   1   6        5.57        2.54      0.69 o 
   2   1   6      588.75      514.04      7.84 o 
   3   1   6       29.96       30.78      2.61 o 
   4   1   6      185.89      177.62      5.13 o 
   5   1   6      100.16       94.92      4.34 o 
   6   1   6      113.37      117.37      7.77 o 
   7   1   6       21.02       22.62      3.27 o 
   8   1   6       18.26       14.66      2.47 o 
   9   1   6        5.23        3.23      2.39 o 
  -8   2   6        3.14        2.76      4.91 o 
  -7   2   6       25.57       32.81      5.06 o 
  -6   2   6       24.09       24.13      3.14 o 
  -5   2   6        0.52        4.61      1.30 o 
  -4   2   6      329.57      311.57      6.15 o 
  -3   2   6       43.04       42.52      2.13 o 
  -2   2   6      720.78      719.05     12.34 o 
  -1   2   6      684.04      687.74     10.26 o 
   0   2   6      210.31      246.38      4.24 o 
   1   2   6      251.00      244.86      3.57 o 
   2   2   6     2270.94     2401.00     31.97 o 
   3   2   6      530.00      584.87     11.54 o 
   4   2   6      205.99      176.02      4.39 o 
   5   2   6      327.05      352.78      7.77 o 
   6   2   6      299.97      309.08      7.43 o 
   7   2   6      342.31      334.69      9.02 o 
   8   2   6        0.50       -0.47      1.40 o 
   9   2   6       21.49       23.94      2.70 o 
  10   2   6       68.33       83.39      8.89 o 
  -8   3   6        1.99       -4.29      4.29 o 
  -7   3   6       49.24       37.10      7.36 o 
  -6   3   6        7.75        6.77      4.27 o 
  -5   3   6      110.86       99.21      4.79 o 
  -4   3   6       99.85      100.78      3.50 o 
  -3   3   6       28.60       29.46      2.38 o 
  -2   3   6      267.98      233.85      4.81 o 
  -1   3   6      669.11      888.24     13.12 o 
   0   3   6       98.35      109.39      3.86 o 
   1   3   6      762.06      700.98      8.91 o 
   2   3   6      138.97      148.39      9.05 o 
   3   3   6      470.64      561.38     11.11 o 
   4   3   6      160.84      155.89      5.66 o 
   5   3   6       78.45       89.11      6.44 o 
   6   3   6      387.98      376.50     14.48 o 
   7   3   6       96.85       86.46     10.12 o 
   8   3   6        0.27       -1.43      1.43 o 
   9   3   6       11.49        9.60      2.19 o 
  -7   4   6        6.16        5.83      5.52 o 
  -6   4   6       20.66       20.13      3.68 o 
  -5   4   6        1.57        1.86      2.75 o 
  -4   4   6       17.31       22.51      2.28 o 
  -3   4   6      131.28      129.04      4.14 o 
  -2   4   6        5.70        6.65      2.55 o 
  -1   4   6       54.69       54.61      2.61 o 
   0   4   6     2028.67     2057.35     30.51 o 
   1   4   6      288.12      269.83      4.26 o 
   2   4   6      232.96      330.61      6.71 o 
   3   4   6       71.60       64.24      3.47 o 
   4   4   6      405.55      449.70     10.92 o 
   5   4   6       59.71       66.53      8.89 o 
   6   4   6      334.25      303.18     12.74 o 
   7   4   6        3.38        2.45      4.29 o 
   8   4   6        0.04       -1.23      4.29 o 
   9   4   6       11.20        8.89      5.83 o 
  10   4   6       17.17       11.65      7.36 o 
  -6   5   6      106.23       96.89     11.34 o 
  -5   5   6       17.45       21.03      3.97 o 
  -4   5   6       57.86       48.96      5.18 o 
  -3   5   6        0.36       -1.68      1.68 o 
  -2   5   6      118.03      128.74      4.36 o 
  -1   5   6       39.42       28.07      2.24 o 
   0   5   6       66.48       57.18      2.55 o 
   1   5   6        9.88        7.81      3.08 o 
   2   5   6      184.86      212.97      4.20 o 
   3   5   6       99.20      105.28      4.12 o 
   4   5   6      197.79      211.86      4.37 o 
   5   5   6      670.91      647.52     15.27 o 
   6   5   6       12.06        7.73      2.01 o 
   7   5   6       75.65       74.81      9.50 o 
   8   5   6       70.95       68.06      9.81 o 
   9   5   6        6.08        0.92      4.91 o 
  10   5   6        6.75        5.21      6.13 o 
  -6   6   6        3.48        9.50      6.44 o 
  -5   6   6        2.09       11.65      5.83 o 
  -4   6   6       13.31       13.19      3.98 o 
  -3   6   6       15.75       14.65      3.19 o 
  -2   6   6        2.12        4.56      2.12 o 
  -1   6   6      227.46      223.01      5.78 o 
   0   6   6        0.03        2.10      1.52 o 
   1   6   6        7.37        7.16      1.64 o 
   2   6   6      424.93      414.50      7.86 o 
   3   6   6      208.70      208.43      5.68 o 
   4   6   6       15.97       16.94      1.84 o 
   5   6   6       18.21       15.32      2.11 o 
   6   6   6      155.46      151.35      7.42 o 
   7   6   6      175.30      149.83      5.31 o 
   8   6   6       19.96       21.16      7.05 o 
   9   6   6        2.78        7.36      6.13 o 
  -5   7   6        0.55       -0.92      5.21 o 
  -4   7   6        2.13        3.37      4.91 o 
  -3   7   6        1.77        0.64      2.69 o 
  -2   7   6      198.64      201.89     10.12 o 
  -1   7   6       40.17       36.92      4.01 o 
   0   7   6      133.93      135.78      4.98 o 
   1   7   6      648.84      608.73     11.90 o 
   2   7   6        4.56        6.82      3.67 o 
   3   7   6        6.07        3.18      1.98 o 
   4   7   6      376.19      363.83      9.16 o 
   5   7   6      203.21      193.77      5.86 o 
   6   7   6        0.81        0.11      1.78 o 
   7   7   6       74.73       64.79      6.75 o 
   8   7   6        5.10        5.33      2.21 o 
   9   7   6        6.50        3.68      5.52 o 
  -4   8   6       43.07       41.08      8.28 o 
  -3   8   6        0.17       -0.21      3.57 o 
  -2   8   6        3.06        1.26      3.02 o 
  -1   8   6        4.31        1.46      3.68 o 
   0   8   6      154.40      150.07      9.96 o 
   1   8   6        8.28       10.06      4.01 o 
   2   8   6        2.35       -1.86      2.71 o 
   3   8   6       38.34       34.92      5.35 o 
   4   8   6       54.10       53.46      5.40 o 
   5   8   6        0.02        8.36      2.37 o 
   6   8   6       90.83      104.60      5.00 o 
   7   8   6       17.04       19.51      3.22 o 
   8   8   6        1.49       -2.27      2.27 o 
   9   8   6        0.48        0.92      5.52 o 
  -2   9   6       71.17       73.28     10.73 o 
  -1   9   6        2.84        1.42      4.22 o 
   0   9   6        9.87        5.83      5.83 o 
   1   9   6        0.48        6.44      5.52 o 
   2   9   6        7.42        1.53      3.99 o 
   3   9   6        0.05       -5.57      6.29 o 
   4   9   6        0.84       -2.62      2.63 o 
   5   9   6        3.30        4.73      2.82 o 
   6   9   6        1.44        0.70      2.59 o 
   7   9   6        6.35        2.68      2.52 o 
   8   9   6       52.69       62.99      5.09 o 
  -1  10   6       18.52       21.46      7.97 o 
   0  10   6       18.15       16.25      7.05 o 
   1  10   6        0.38       -1.84      5.52 o 
   2  10   6       54.54       48.14      8.89 o 
   3  10   6       14.79        8.58      6.13 o 
   4  10   6       17.94       20.76      4.87 o 
   5  10   6        1.91        4.20      4.01 o 
   6  10   6       10.56       13.42      4.91 o 
   7  10   6        8.10        6.72      3.12 o 
   1  11   6        4.13       -5.21      6.13 o 
   2  11   6       13.64        4.29      6.75 o 
   3  11   6        5.29        7.36      6.44 o 
   4  11   6        6.98       11.04      6.75 o 
   5  11   6        2.16       11.96      6.44 o 
  -6 -10   7       53.36       78.49     10.73 o 
  -5 -10   7        0.13        3.37      4.91 o 
  -4 -10   7        3.12        1.84      5.52 o 
  -3 -10   7       43.49       42.31      8.28 o 
  -2 -10   7       15.14       14.10      6.75 o 
  -1 -10   7       54.20       72.97     10.73 o 
   0 -10   7        6.07        5.52      6.75 o 
   1 -10   7       13.28        5.52      6.44 o 
  -7  -9   7      234.24      238.46     11.90 o 
  -6  -9   7        2.37        0.31      3.83 o 
  -5  -9   7       78.27       63.92      9.20 o 
  -4  -9   7       39.21       60.40      8.89 o 
  -3  -9   7       12.17        3.37      4.91 o 
  -2  -9   7        5.93        8.28      5.21 o 
  -1  -9   7       65.78       64.05     11.34 o 
   0  -9   7        3.51        0.49      3.43 o 
   1  -9   7       19.65       17.31      3.89 o 
   2  -9   7        1.06       -0.61      5.52 o 
  -8  -8   7       50.23       35.66      5.37 o 
  -7  -8   7       14.58       22.53      4.55 o 
  -6  -8   7        2.98        7.99      3.45 o 
  -5  -8   7      213.24      221.42     29.74 o 
  -4  -8   7        6.47        8.14      3.53 o 
  -3  -8   7      104.85       88.24      5.26 o 
  -2  -8   7       82.02       84.16      5.78 o 
  -1  -8   7       34.99       33.97      3.92 o 
   0  -8   7       15.81       15.32      3.33 o 
   1  -8   7       50.50       53.99      9.39 o 
   2  -8   7       14.16       20.60      3.71 o 
   3  -8   7       23.08       24.22      7.36 o 
   4  -8   7        8.85        5.83      6.44 o 
  -8  -7   7       23.46       24.35      3.71 o 
  -7  -7   7        1.82        0.79      3.50 o 
  -6  -7   7       28.79       25.56      3.64 o 
  -5  -7   7       35.77       30.73      3.33 o 
  -4  -7   7        0.66        2.60      1.96 o 
  -3  -7   7      181.93      203.15      8.51 o 
  -2  -7   7       86.15       94.15      4.32 o 
  -1  -7   7        2.59        3.94      1.67 o 
   0  -7   7      235.81      223.67      7.24 o 
   1  -7   7       12.63       11.04      3.00 o 
   2  -7   7       73.22       73.95      5.25 o 
   3  -7   7      144.49      165.82      8.88 o 
   4  -7   7       62.55       60.71      9.50 o 
   5  -7   7        4.00        9.81      6.44 o 
  -9  -6   7        5.93        6.38      3.38 o 
  -8  -6   7       40.69       38.74      4.06 o 
  -7  -6   7        5.23       11.98      2.84 o 
  -6  -6   7      273.20      264.60      7.81 o 
  -5  -6   7       32.70       29.07      2.75 o 
  -4  -6   7        0.52        1.21      1.80 o 
  -3  -6   7      191.51      198.31      5.25 o 
  -2  -6   7      152.20      149.38      4.12 o 
  -1  -6   7      546.19      538.04      9.94 o 
   0  -6   7       41.65       32.21      3.03 o 
   1  -6   7        1.49        1.35      1.68 o 
   2  -6   7      314.50      304.21      7.06 o 
   3  -6   7       14.18        6.32      2.62 o 
   4  -6   7       59.42       49.26      7.36 o 
   5  -6   7       91.07       88.30     11.04 o 
   6  -6   7        3.72       14.10      6.75 o 
  -9  -5   7        6.10        2.13      4.34 o 
  -8  -5   7       47.14       46.24      3.90 o 
  -7  -5   7       45.37       38.55      3.76 o 
  -6  -5   7       42.96       63.63      4.40 o 
  -5  -5   7       10.85       10.06      2.37 o 
  -4  -5   7      781.59      693.81     13.28 o 
  -3  -5   7      637.91      627.24     10.99 o 
  -2  -5   7      128.83      133.52      3.64 o 
  -1  -5   7      331.90      316.98      6.03 o 
   0  -5   7       25.20       18.70      1.77 o 
   1  -5   7     1123.01     1064.78     14.95 o 
   2  -5   7      316.33      317.22      6.06 o 
   3  -5   7       91.59       88.37      3.47 o 
   4  -5   7        0.02       -0.93      2.18 o 
   5  -5   7        0.00        0.23      2.49 o 
   6  -5   7        2.07        1.53      5.52 o 
  -9  -4   7       19.73       25.79      4.07 o 
  -8  -4   7        0.88       -2.12      2.12 o 
  -7  -4   7        1.84        7.59      2.14 o 
  -6  -4   7       62.43       58.12      3.28 o 
  -5  -4   7      768.57      703.87     12.94 o 
  -4  -4   7        1.51        1.23      1.28 o 
  -3  -4   7        4.77        5.86      0.93 o 
  -2  -4   7      818.97      776.42     11.01 o 
  -1  -4   7     1052.52     1050.50     15.22 o 
   0  -4   7       62.15       61.37      2.36 o 
   1  -4   7     1407.73     1350.44     18.09 o 
   2  -4   7      176.56      167.87      4.13 o 
   3  -4   7        1.39        0.03      1.30 o 
   4  -4   7      299.42      317.97      8.44 o 
   5  -4   7        4.36        4.91      4.75 o 
   6  -4   7       11.76       19.89      4.54 o 
   7  -4   7       53.99       41.08      8.28 o 
  -9  -3   7        0.05       -0.16      2.75 o 
  -8  -3   7        2.25        0.14      2.29 o 
  -7  -3   7      276.94      277.95      7.42 o 
  -6  -3   7       47.87       46.22      3.56 o 
  -5  -3   7      155.61      146.32      4.14 o 
  -4  -3   7      598.42      553.41      8.82 o 
  -3  -3   7       14.28       55.17      1.74 o 
  -2  -3   7       93.79       94.97      4.24 o 
  -1  -3   7        8.07       14.27      1.35 o 
   0  -3   7      770.78      800.88     11.11 o 
   1  -3   7      141.04      141.50      4.27 o 
   2  -3   7     1061.73     1029.96     14.03 o 
   3  -3   7      508.62      448.99      7.10 o 
   4  -3   7       30.73       23.40      2.58 o 
   5  -3   7       46.04       61.53      4.60 o 
   6  -3   7      128.88      124.87      6.62 o 
   7  -3   7        6.00        3.61      4.75 o 
   8  -3   7        1.72       -1.23      4.91 o 
  -9  -2   7        3.24        7.50      3.31 o 
  -8  -2   7       87.79       97.98      5.41 o 
  -7  -2   7        7.80       14.28      2.52 o 
  -6  -2   7        3.08        5.34      1.96 o 
  -5  -2   7      323.12      295.35      6.38 o 
  -4  -2   7      310.20      302.91      4.49 o 
  -3  -2   7      494.82      479.02      6.03 o 
  -2  -2   7      119.86       90.88      1.98 o 
  -1  -2   7      128.31      162.75      3.19 o 
   0  -2   7     1399.66     1434.63     18.54 o 
   1  -2   7      566.85      550.92      7.44 o 
   2  -2   7      853.01      835.63     10.72 o 
   3  -2   7       44.02       43.12      2.00 o 
   4  -2   7        0.01       16.33      1.91 o 
   5  -2   7       75.45       69.44      4.42 o 
   6  -2   7        0.87        0.67      2.30 o 
   7  -2   7       44.75       47.18      4.36 o 
   8  -2   7      107.25      122.96      8.64 o 
  -9  -1   7        0.19       -1.84      3.12 o 
  -8  -1   7       11.01       14.80      3.67 o 
  -7  -1   7        6.45        5.84      2.21 o 
  -6  -1   7      157.54      153.83      5.19 o 
  -5  -1   7      128.21      131.71      4.15 o 
  -4  -1   7      460.59      498.22      6.62 o 
  -3  -1   7      212.09      183.92      3.01 o 
  -2  -1   7      159.39      133.44      2.79 o 
  -1  -1   7      308.41      290.18      4.89 o 
   0  -1   7      354.08      292.54      4.35 o 
   1  -1   7     1244.81     1349.83     16.32 o 
   2  -1   7     3906.83     4135.96     47.86 o 
   3  -1   7       29.88       19.65      2.03 o 
   4  -1   7      238.03      261.49      5.35 o 
   5  -1   7       82.26       90.79      3.91 o 
   6  -1   7        0.72       -1.01      2.62 o 
   7  -1   7       69.86       77.21      4.95 o 
   8  -1   7        0.03       11.49      3.10 o 
   9  -1   7       11.60       12.97      4.27 o 
  -9   0   7       18.49       30.35      7.05 o 
  -8   0   7        0.05       -1.24      5.06 o 
  -7   0   7        0.48        0.38      2.09 o 
  -6   0   7      202.14      211.78      6.27 o 
  -5   0   7       43.92       43.93      2.99 o 
  -4   0   7      418.97      466.54      7.30 o 
  -3   0   7      437.56      380.14      5.69 o 
  -2   0   7      953.89      984.08     11.77 o 
  -1   0   7      285.91      371.47      8.88 o 
   0   0   7       75.92       73.07      2.22 o 
   1   0   7     1415.42     1385.70     17.62 o 
   2   0   7       69.77       58.04      1.28 o 
   3   0   7      896.01      939.02     12.25 o 
   4   0   7      141.43      168.96      3.68 o 
   5   0   7      102.45       91.83      3.04 o 
   6   0   7       30.73       29.41      2.82 o 
   7   0   7        0.01       -1.89      1.89 o 
   8   0   7       20.96       24.78      3.23 o 
   9   0   7       33.34       28.40      3.80 o 
  -8   1   7       11.91       23.30      6.44 o 
  -7   1   7       38.46       39.63      4.35 o 
  -6   1   7        0.34        0.07      2.76 o 
  -5   1   7      140.80      145.12      4.16 o 
  -4   1   7      581.51      541.87      8.25 o 
  -3   1   7      627.71      678.86     10.50 o 
  -2   1   7      165.09      157.09      5.23 o 
  -1   1   7      701.70      741.72     10.90 o 
   0   1   7       12.96       33.18      2.43 o 
   1   1   7     1734.88     1833.17     21.74 o 
   2   1   7        5.28        9.27      0.93 o 
   3   1   7      251.69      266.51     11.90 o 
   4   1   7      402.79      405.37      7.94 o 
   5   1   7       96.17       89.14      2.76 o 
   6   1   7        1.86        1.99      1.55 o 
   7   1   7       41.11       74.92      3.79 o 
   8   1   7       37.94       37.35      3.24 o 
   9   1   7       20.93       27.95      3.62 o 
  -8   2   7        1.56       -1.23      4.60 o 
  -7   2   7       30.06       36.49      7.05 o 
  -6   2   7        0.44       -1.22      2.33 o 
  -5   2   7      558.21      526.15      9.66 o 
  -4   2   7       10.08        7.45      1.70 o 
  -3   2   7        0.02        0.12      1.31 o 
  -2   2   7       85.56       71.70      2.63 o 
  -1   2   7      622.67      644.33      9.81 o 
   0   2   7      263.39      295.42     10.58 o 
   1   2   7       11.41        3.15      0.66 o 
   2   2   7        0.01        2.69      0.79 o 
   3   2   7      390.60      477.38      7.66 o 
   4   2   7      160.78      164.70      9.91 o 
   5   2   7       15.83       18.10      1.85 o 
   6   2   7       97.04       96.20      3.76 o 
   7   2   7        3.27        9.99      2.08 o 
   8   2   7       45.15       48.59      2.93 o 
   9   2   7       80.48       82.00      4.27 o 
  -7   3   7       20.52       30.66      7.05 o 
  -6   3   7        0.47        1.53      2.49 o 
  -5   3   7        7.38       14.84      2.60 o 
  -4   3   7        7.61        8.21      1.85 o 
  -3   3   7      200.09      184.25      4.76 o 
  -2   3   7        4.16        5.09      1.68 o 
  -1   3   7       57.96       66.83      2.79 o 
   0   3   7      172.20      153.97      5.07 o 
   1   3   7      451.09      448.86      5.81 o 
   2   3   7      199.21      225.79      6.33 o 
   3   3   7      842.38      834.22     13.94 o 
   4   3   7      153.42      153.46      4.30 o 
   5   3   7       20.14       14.61      1.61 o 
   6   3   7      560.01      526.45     11.21 o 
   7   3   7        1.40        7.42      1.64 o 
   8   3   7       37.90       35.55      2.73 o 
   9   3   7       33.68       37.83      3.57 o 
  -7   4   7        5.82        3.07      5.52 o 
  -6   4   7        1.56        4.29      4.91 o 
  -5   4   7       27.89       31.93      4.60 o 
  -4   4   7      105.16       84.65      4.47 o 
  -3   4   7       19.74       30.34      2.48 o 
  -2   4   7       23.46       27.97      2.29 o 
  -1   4   7       89.68      181.73     13.50 o 
   0   4   7      245.11      259.22      5.49 o 
   1   4   7       63.76       74.22      2.41 o 
   2   4   7     1707.30     1812.63     21.87 o 
   3   4   7      277.89      318.63      6.02 o 
   4   4   7        0.13       -0.53      1.58 o 
   5   4   7     1068.67     1026.52     19.94 o 
   6   4   7       26.76       27.56      4.71 o 
   7   4   7       33.48       34.65      7.05 o 
   8   4   7       74.17       70.21      9.81 o 
   9   4   7       13.46       18.24      2.42 o 
  10   4   7        1.64       13.49      7.05 o 
  -6   5   7        1.19        4.29      5.21 o 
  -5   5   7        0.82        3.37      4.60 o 
  -4   5   7       74.32       66.09      5.39 o 
  -3   5   7      148.88      151.52      6.56 o 
  -2   5   7       36.74       61.36      4.76 o 
  -1   5   7      410.91      447.93     14.95 o 
   0   5   7      251.46      243.94      5.51 o 
   1   5   7       66.57       54.98      2.21 o 
   2   5   7       80.83       79.44      2.68 o 
   3   5   7      183.30      184.39      4.22 o 
   4   5   7       48.93       45.16      2.97 o 
   5   5   7       61.59       57.03      3.37 o 
   6   5   7       39.83       42.65      2.57 o 
   7   5   7      126.07      105.16     11.34 o 
   8   5   7        6.85        1.23      4.60 o 
   9   5   7        1.79        5.21      5.83 o 
  -5   6   7       31.42       33.11      7.66 o 
  -4   6   7       26.12       24.25      3.60 o 
  -3   6   7       76.29       78.61     18.40 o 
  -2   6   7       92.17      106.81      6.12 o 
  -1   6   7      115.29      118.68      4.43 o 
   0   6   7       18.99       20.72      2.26 o 
   1   6   7      373.26      381.18      6.96 o 
   2   6   7      169.64      191.95      5.34 o 
   3   6   7      174.84      160.27      4.77 o 
   4   6   7      284.03      269.34      6.17 o 
   5   6   7        0.05       -0.93      1.26 o 
   6   6   7       40.83       42.47      3.16 o 
   7   6   7       69.78       70.68      7.48 o 
   8   6   7        1.29       -2.15      4.91 o 
   9   6   7        9.53       11.04      6.13 o 
  -5   7   7       35.97       34.03      8.58 o 
  -4   7   7       34.68       44.76      8.58 o 
  -3   7   7        8.15       14.63      3.48 o 
  -2   7   7        1.62        3.07      4.29 o 
  -1   7   7        6.20        2.25      2.87 o 
   0   7   7      241.70      217.44      6.90 o 
   1   7   7        0.40       27.70      2.29 o 
   2   7   7       86.42       79.50      4.54 o 
   3   7   7       62.77       54.87      3.85 o 
   4   7   7       95.97      102.14      4.83 o 
   5   7   7       68.71       82.72      4.25 o 
   6   7   7      128.24      129.48      4.09 o 
   7   7   7       18.79       14.59      2.70 o 
   8   7   7        0.07       -0.47      1.80 o 
   9   7   7        9.78       20.24      7.66 o 
  -4   8   7        0.94       -3.99      5.52 o 
  -3   8   7       66.66       69.64      7.04 o 
  -2   8   7      133.96      147.36      7.86 o 
  -1   8   7        9.75        4.53      7.21 o 
   0   8   7        2.11       -2.59      2.60 o 
   1   8   7       39.37       39.27      5.37 o 
   2   8   7        4.46        2.59      2.52 o 
   3   8   7       14.71       14.27      3.19 o 
   4   8   7       99.77      107.27      5.30 o 
   5   8   7       15.87        9.73      3.58 o 
   6   8   7        3.48       -0.30      2.29 o 
   7   8   7       50.04       48.58      3.53 o 
   8   8   7       27.43       33.11      3.69 o 
   9   8   7        2.03        1.23      5.83 o 
  -2   9   7        0.63       -5.21      5.21 o 
  -1   9   7        8.36        4.63      4.44 o 
   0   9   7       18.84       17.17      6.75 o 
   1   9   7       15.22       20.54      6.44 o 
   2   9   7       75.10       76.01      8.43 o 
   3   9   7       72.40       66.64      6.72 o 
   4   9   7        2.56        0.85      5.26 o 
   5   9   7        7.28        7.44      4.75 o 
   6   9   7       11.45        5.04      2.82 o 
   7   9   7        0.17       -2.39      2.39 o 
   8   9   7        0.61       10.86      3.45 o 
  -1  10   7       11.39       18.40      7.97 o 
   0  10   7        0.08        1.53      6.13 o 
   1  10   7        9.44        5.52      6.44 o 
   2  10   7        4.14       -4.60      4.91 o 
   3  10   7       30.13       39.24      8.28 o 
   4  10   7        4.58       11.65      4.63 o 
   5  10   7      117.02      131.35     14.10 o 
   6  10   7        0.07       -0.98      3.57 o 
   7  10   7        0.76        4.10      3.11 o 
   2  11   7        2.97        3.07      6.44 o 
   3  11   7        2.69       -5.52      5.52 o 
   4  11   7       69.01       99.95     11.96 o 
   5  11   7        0.07       -0.92      5.52 o 
  -6 -10   8        0.08        9.81      5.83 o 
  -5 -10   8        1.09       -0.31      5.52 o 
  -4 -10   8        8.03       -2.15      5.21 o 
  -3 -10   8        4.83       -2.76      4.91 o 
  -2 -10   8        3.70        4.60      6.13 o 
  -1 -10   8       46.52       44.46      9.20 o 
   0 -10   8       33.10       27.59      8.28 o 
  -7  -9   8        0.07        5.52      5.83 o 
  -6  -9   8       47.73       51.51      8.58 o 
  -5  -9   8        7.12        2.76      5.21 o 
  -4  -9   8       27.57       25.14      7.05 o 
  -3  -9   8       12.73       11.65      5.83 o 
  -2  -9   8      198.37      194.08     14.72 o 
  -1  -9   8        7.91        6.81      8.58 o 
   0  -9   8       11.49        9.50      4.34 o 
   1  -9   8       92.45      107.03      8.42 o 
   2  -9   8        0.80        3.07      5.83 o 
  -8  -8   8       55.35       71.02      7.24 o 
  -7  -8   8        2.03        3.24      3.83 o 
  -6  -8   8       45.10       49.57      6.02 o 
  -5  -8   8        5.23       -0.79      5.21 o 
  -4  -8   8        1.07       -2.15      3.68 o 
  -3  -8   8        9.05        7.01      3.00 o 
  -2  -8   8       23.21       19.38      4.41 o 
  -1  -8   8        7.05       22.43      3.38 o 
   0  -8   8      178.23      180.26      9.10 o 
   1  -8   8       75.12       74.55      5.66 o 
   2  -8   8       44.91       47.04      5.85 o 
   3  -8   8       52.53       65.31      9.81 o 
  -8  -7   8       10.94       10.93      4.22 o 
  -7  -7   8        0.03        3.59      3.45 o 
  -6  -7   8       44.97       52.67      4.66 o 
  -5  -7   8       75.01       76.15      4.82 o 
  -4  -7   8        4.13        2.82      2.08 o 
  -3  -7   8       13.70       22.79      2.76 o 
  -2  -7   8       13.78       21.31      2.56 o 
  -1  -7   8        9.12       11.76      2.33 o 
   0  -7   8        0.73       -1.73      2.29 o 
   1  -7   8       33.07       34.67      3.95 o 
   2  -7   8      112.39      122.32      8.52 o 
   3  -7   8        0.24        6.75      5.21 o 
   4  -7   8       14.37       14.72      6.44 o 
   5  -7   8      177.76      202.97     16.25 o 
  -9  -6   8        1.51       -2.63      5.06 o 
  -8  -6   8        2.38       10.00      3.79 o 
  -7  -6   8       27.26       31.34      4.03 o 
  -6  -6   8       31.35       27.68      3.15 o 
  -5  -6   8       22.31       20.06      2.86 o 
  -4  -6   8      239.46      220.73      6.33 o 
  -3  -6   8      244.69      243.86      4.84 o 
  -2  -6   8        0.96       -0.10      1.51 o 
  -1  -6   8      203.89      215.39      6.87 o 
   0  -6   8      204.99      215.48      4.94 o 
   1  -6   8        5.38        4.73      1.83 o 
   2  -6   8       14.05        7.76      4.56 o 
   3  -6   8       68.90       75.26      4.98 o 
   4  -6   8        4.20        5.52      5.21 o 
   5  -6   8       12.69        3.68      5.52 o 
  -9  -5   8       15.30       21.62      4.02 o 
  -8  -5   8       19.28       15.68      3.00 o 
  -7  -5   8        0.27       -1.16      2.40 o 
  -6  -5   8       46.89       43.67      6.40 o 
  -5  -5   8       36.80       35.80      2.85 o 
  -4  -5   8      245.51      236.98      6.32 o 
  -3  -5   8       23.04       18.89      1.73 o 
  -2  -5   8      136.31      127.76      3.42 o 
  -1  -5   8      605.81      609.57      9.35 o 
   0  -5   8        1.67       -1.29      1.29 o 
   1  -5   8       74.53       76.72      3.19 o 
   2  -5   8       19.74       20.13      1.95 o 
   3  -5   8        8.43       10.79      2.11 o 
   4  -5   8      137.51      146.81      7.65 o 
   5  -5   8       43.86       55.80      8.58 o 
   6  -5   8        3.72       -4.91      4.91 o 
  -9  -4   8        1.61       -0.93      2.88 o 
  -8  -4   8        1.93        4.83      2.54 o 
  -7  -4   8       65.84       77.82      4.26 o 
  -6  -4   8       29.52       39.23      3.35 o 
  -5  -4   8      132.50      129.23      5.03 o 
  -4  -4   8      228.41      214.01      5.10 o 
  -3  -4   8       89.72       83.03      2.50 o 
  -2  -4   8      230.82      291.72      6.45 o 
  -1  -4   8      168.85      173.83      3.80 o 
   0  -4   8       69.01       70.19      2.60 o 
   1  -4   8      141.04      244.36      6.50 o 
   2  -4   8       52.54       55.22      3.11 o 
   3  -4   8      634.11      591.06      9.80 o 
   4  -4   8      116.17       99.55      5.24 o 
   5  -4   8        0.00       -0.10      3.17 o 
   6  -4   8      132.25      114.05     11.65 o 
   7  -4   8       30.44       30.05      7.36 o 
  -9  -3   8       26.52       25.25      4.09 o 
  -8  -3   8       82.24       81.03      5.05 o 
  -7  -3   8       26.90       37.75      3.28 o 
  -6  -3   8        5.44        6.81      2.08 o 
  -5  -3   8       33.26       31.19      2.62 o 
  -4  -3   8       87.68       79.66      2.86 o 
  -3  -3   8      574.74      550.21      7.67 o 
  -2  -3   8     2564.45     2463.86     29.58 o 
  -1  -3   8        2.65        2.95      1.01 o 
   0  -3   8       82.21       75.56      2.47 o 
   1  -3   8     1105.26     1217.87     17.41 o 
   2  -3   8      219.57      212.35      4.24 o 
   3  -3   8        6.95        6.94      1.33 o 
   4  -3   8       41.70       31.76      3.64 o 
   5  -3   8       81.41       89.91      5.57 o 
   6  -3   8       55.85       30.65      5.98 o 
   7  -3   8        8.71       15.19      5.21 o 
   8  -3   8        5.93        9.20      5.83 o 
  -9  -2   8       33.63       31.33      4.67 o 
  -8  -2   8       32.57       32.52      4.24 o 
  -7  -2   8        9.62       20.08      2.73 o 
  -6  -2   8       54.95       54.11      3.48 o 
  -5  -2   8      112.40      116.70      4.39 o 
  -4  -2   8      258.21      269.08      5.56 o 
  -3  -2   8      590.10      542.64      7.94 o 
  -2  -2   8       35.40       50.21      2.52 o 
  -1  -2   8       15.95        9.30      1.16 o 
   0  -2   8     1592.82     1719.52     22.09 o 
   1  -2   8       17.59       34.77      2.39 o 
   2  -2   8      200.57      196.00      3.74 o 
   3  -2   8      354.49      371.00      7.02 o 
   4  -2   8       20.75       16.85      2.88 o 
   5  -2   8        2.64        9.81      4.91 o 
   6  -2   8       12.10        8.03      2.84 o 
   7  -2   8       17.78       21.83      3.70 o 
   8  -2   8        6.39       10.59      4.10 o 
  -9  -1   8       58.85       61.75      7.26 o 
  -8  -1   8        6.59        7.96      3.15 o 
  -7  -1   8       28.00       35.78      3.28 o 
  -6  -1   8      296.94      298.53      9.95 o 
  -5  -1   8      152.46      147.19      4.81 o 
  -4  -1   8        1.91        8.10      1.01 o 
  -3  -1   8      374.36      539.41      8.06 o 
  -2  -1   8        0.01       -0.95      0.95 o 
  -1  -1   8        0.13        1.12      0.79 o 
   0  -1   8        0.04       35.64      2.18 o 
   1  -1   8       71.72       88.64      2.85 o 
   2  -1   8      387.37      376.73      5.72 o 
   3  -1   8       11.17        7.66      1.20 o 
   4  -1   8       68.95      108.21      3.35 o 
   5  -1   8        0.19        2.01      1.74 o 
   6  -1   8        2.22        0.52      2.48 o 
   7  -1   8       98.63       96.31      6.42 o 
   8  -1   8       25.28       25.93      3.64 o 
  -8   0   8        5.31        4.57      3.46 o 
  -7   0   8       47.21       49.02      4.06 o 
  -6   0   8       70.12       62.81      3.81 o 
  -5   0   8        0.00        1.39      1.44 o 
  -4   0   8      480.82      504.80      7.34 o 
  -3   0   8        2.47        5.82      1.08 o 
  -2   0   8       44.45       34.89      1.57 o 
  -1   0   8      169.10      214.19      3.61 o 
   0   0   8       35.50       32.54      1.60 o 
   1   0   8      161.04      175.19      3.81 o 
   2   0   8        5.78        6.60      0.65 o 
   3   0   8      534.42      552.86      7.70 o 
   4   0   8      329.17      370.03      6.64 o 
   5   0   8      195.56      183.77      5.09 o 
   6   0   8      102.32      112.95      4.88 o 
   7   0   8      138.40      145.63      5.88 o 
   8   0   8        7.69       11.09      2.69 o 
   9   0   8       15.66       17.40      4.03 o 
  -8   1   8        3.46       12.88      5.83 o 
  -7   1   8        0.00        2.23      3.07 o 
  -6   1   8        0.00       -2.46      2.46 o 
  -5   1   8       68.67       63.43      2.52 o 
  -4   1   8       56.47       46.32      2.80 o 
  -3   1   8      269.92      287.03      5.52 o 
  -2   1   8     1483.90     1480.58     22.48 o 
  -1   1   8      427.35      466.83      7.47 o 
   0   1   8      380.22      379.46      6.65 o 
   1   1   8       64.62       43.35      1.39 o 
   2   1   8      497.43      428.84      7.09 o 
   3   1   8       34.30       36.24      1.92 o 
   4   1   8      500.28      487.55      9.68 o 
   5   1   8       14.90       14.46      1.37 o 
   6   1   8       87.80       79.66      3.17 o 
   7   1   8       17.23       20.08      2.52 o 
   8   1   8      112.20      131.23      7.15 o 
   9   1   8       53.76       57.89      6.73 o 
  -8   2   8       71.21       52.12      8.89 o 
  -7   2   8        0.41       -0.31      4.29 o 
  -6   2   8       13.33       10.83      2.30 o 
  -5   2   8        2.79       11.72      1.82 o 
  -4   2   8       59.39       68.03      3.26 o 
  -3   2   8      109.83       83.12      3.60 o 
  -2   2   8      559.87      640.06     10.16 o 
  -1   2   8      257.84      272.00      5.09 o 
   0   2   8     1472.87     1580.40     19.26 o 
   1   2   8      439.21      516.87      7.27 o 
   2   2   8       50.97       42.16      1.58 o 
   3   2   8      457.26      462.76      7.63 o 
   4   2   8        7.34       12.16      1.05 o 
   5   2   8      202.36      178.77      5.44 o 
   6   2   8      587.89      550.48     13.69 o 
   7   2   8       89.41      108.32      6.45 o 
   8   2   8        7.28        6.41      2.03 o 
   9   2   8       11.44       10.32      2.52 o 
  -7   3   8       16.20       24.83      6.75 o 
  -6   3   8       56.02       59.90      4.99 o 
  -5   3   8       32.10       36.47      3.68 o 
  -4   3   8       10.98       12.68      1.93 o 
  -3   3   8      101.43      121.56      4.16 o 
  -2   3   8      124.64      119.35      3.29 o 
  -1   3   8     1363.99     1368.47     18.37 o 
   0   3   8      215.22      206.53      3.90 o 
   1   3   8       89.19       96.05      2.21 o 
   2   3   8     1362.29     1461.77     19.03 o 
   3   3   8      457.99      474.73      8.65 o 
   4   3   8        0.68       -0.24      0.83 o 
   5   3   8      868.68      804.55     16.15 o 
   6   3   8      119.87      115.10      4.05 o 
   7   3   8        6.07        6.01      1.78 o 
   8   3   8      132.92      132.34     10.38 o 
   9   3   8        4.93        4.57      2.49 o 
  -7   4   8       64.99       67.15     10.12 o 
  -6   4   8        6.57        8.89      5.21 o 
  -5   4   8       27.69       40.71      6.75 o 
  -4   4   8       43.80       42.87      4.40 o 
  -3   4   8      193.82      191.98      8.17 o 
  -2   4   8       17.86       17.08      2.05 o 
  -1   4   8     1138.89     1141.55     16.94 o 
   0   4   8     1584.14     1555.45     23.75 o 
   1   4   8       22.92       31.08      1.65 o 
   2   4   8       90.32      141.09      4.99 o 
   3   4   8        4.48        6.64      1.29 o 
   4   4   8      249.52      250.25      5.18 o 
   5   4   8      109.41      104.67      3.86 o 
   6   4   8       69.63       76.09      3.22 o 
   7   4   8       76.35       62.08      3.05 o 
   8   4   8        8.50       12.45      1.84 o 
   9   4   8        7.31        9.59      2.05 o 
  -6   5   8       35.40       57.95      9.50 o 
  -5   5   8        0.59        2.45      4.91 o 
  -4   5   8       13.22        7.97      2.83 o 
  -3   5   8        4.82        4.55      2.62 o 
  -2   5   8       39.94       33.76      2.64 o 
  -1   5   8       36.83       42.27      2.94 o 
   0   5   8       17.39       15.78      1.94 o 
   1   5   8     1465.64     1395.17     20.02 o 
   2   5   8       85.30      111.03      3.38 o 
   3   5   8       22.21       22.36      2.47 o 
   4   5   8      390.57      376.02      6.66 o 
   5   5   8       23.92       30.02     12.72 o 
   6   5   8       25.77       24.73      2.44 o 
   7   5   8       86.30       79.46      4.71 o 
   8   5   8        0.04        2.15      4.60 o 
   9   5   8        2.82        7.97      6.13 o 
  -5   6   8        7.21       11.04      6.13 o 
  -4   6   8        2.54        7.66      4.91 o 
  -3   6   8       36.23       26.82      9.66 o 
  -2   6   8        0.16        5.23      3.14 o 
  -1   6   8        8.60        5.96      1.94 o 
   0   6   8      156.72      163.75      4.78 o 
   1   6   8       72.76       76.42      8.82 o 
   2   6   8        0.22       13.95      2.26 o 
   3   6   8      621.91      629.69     11.08 o 
   4   6   8       28.48       34.59      3.13 o 
   5   6   8        8.16        3.21      2.28 o 
   6   6   8      320.05      308.55     10.08 o 
   7   6   8        1.56       -1.25      1.72 o 
   8   6   8        3.31        3.00      1.64 o 
   9   6   8       56.56       53.96      9.81 o 
  -4   7   8        0.44       12.26      6.44 o 
  -3   7   8       30.91       29.29      4.01 o 
  -2   7   8       70.23       90.21      7.26 o 
  -1   7   8        0.08       -1.00      3.01 o 
   0   7   8      172.70      159.02      8.79 o 
   1   7   8       31.26       35.33      2.55 o 
   2   7   8        0.68        2.52      2.51 o 
   3   7   8      458.90      411.73      9.91 o 
   4   7   8       68.03       71.08      4.07 o 
   5   7   8      219.68      210.64      7.21 o 
   6   7   8        2.97        3.12      2.05 o 
   7   7   8       67.13       60.74      3.19 o 
   8   7   8       32.97       33.01      3.37 o 
   9   7   8        6.83       10.12      6.44 o 
  -3   8   8        8.93        8.23      4.44 o 
  -2   8   8       15.81       16.10      4.54 o 
  -1   8   8       70.28       59.86      6.02 o 
   0   8   8       74.73       78.49     10.12 o 
   1   8   8       75.16       68.77      7.68 o 
   2   8   8       47.28       52.73      3.78 o 
   3   8   8      128.92      125.62      5.95 o 
   4   8   8       67.55       65.37      4.38 o 
   5   8   8       29.05       27.88      3.40 o 
   6   8   8       22.64       24.18      4.83 o 
   7   8   8       40.19       47.64      5.39 o 
   8   8   8       20.62       15.73      6.59 o 
  -2   9   8        0.25       -2.15      5.52 o 
  -1   9   8       48.81       21.16      7.97 o 
   0   9   8        3.37       -4.60      4.60 o 
   1   9   8        0.35        8.58      5.83 o 
   2   9   8        7.15        4.29      5.52 o 
   3   9   8       20.59       16.23      4.32 o 
   4   9   8       26.93       26.53      3.94 o 
   5   9   8        6.32       12.08      3.22 o 
   6   9   8       11.29        9.73      3.00 o 
   7   9   8        7.78        7.05      2.83 o 
   8   9   8       14.75       21.72      3.88 o 
   0  10   8        1.33        6.75      6.75 o 
   1  10   8        3.89        9.81      6.75 o 
   2  10   8        3.50        5.83      5.83 o 
   3  10   8        4.55        2.76      5.83 o 
   4  10   8        5.05       -3.63      3.79 o 
   5  10   8        0.03        2.57      3.88 o 
   6  10   8        9.94       10.63      5.06 o 
   7  10   8       15.81        8.89      5.83 o 
   2  11   8        0.09        0.31      6.44 o 
   3  11   8        5.33       -5.21      5.21 o 
   4  11   8       18.12       18.40      7.36 o 
  -5 -10   9       47.50       64.39     10.42 o 
  -4 -10   9        0.81       -4.91      5.21 o 
  -3 -10   9        2.42       13.18      6.75 o 
  -2 -10   9      102.44      114.05     13.49 o 
  -1 -10   9       50.74       46.30      9.81 o 
   0 -10   9        3.16        0.00      6.13 o 
  -6  -9   9       23.23       29.43      7.97 o 
  -5  -9   9        7.05       19.93      6.44 o 
  -4  -9   9       10.22        9.50      5.83 o 
  -3  -9   9        2.36       -0.61      4.91 o 
  -2  -9   9        1.03        0.00      4.91 o 
  -1  -9   9        0.16        4.15      4.29 o 
   0  -9   9      108.23       96.80      8.45 o 
   1  -9   9       81.28       89.29      7.99 o 
   2  -9   9        6.06       11.96      6.75 o 
  -7  -8   9        0.05        0.39      3.79 o 
  -6  -8   9       24.14       27.77      5.06 o 
  -5  -8   9        0.19       -3.31      3.31 o 
  -4  -8   9        7.86        3.57      5.83 o 
  -3  -8   9        6.36       10.42      5.21 o 
  -2  -8   9       51.64       48.14      5.85 o 
  -1  -8   9       50.97       42.97      4.35 o 
   0  -8   9       23.17       13.86      3.50 o 
   1  -8   9        0.00       -2.58      2.86 o 
   2  -8   9       26.36       22.27      4.87 o 
   3  -8   9       56.47       49.98      9.20 o 
  -8  -7   9        2.75        2.69      3.83 o 
  -7  -7   9       36.31       41.16      9.50 o 
  -6  -7   9       68.87       70.91      6.71 o 
  -5  -7   9       11.32       14.87      3.65 o 
  -4  -7   9       11.93       17.36      3.50 o 
  -3  -7   9       93.74       84.84      5.08 o 
  -2  -7   9      105.05       83.92      7.72 o 
  -1  -7   9       84.62       80.87      4.59 o 
   0  -7   9      149.68      149.78     10.37 o 
   1  -7   9        0.66       -1.43      2.41 o 
   2  -7   9       54.91       61.91      5.01 o 
   3  -7   9        1.00        4.29      5.21 o 
   4  -7   9        0.01       -4.91      4.91 o 
  -8  -6   9       28.53       23.41      4.87 o 
  -7  -6   9        4.22        3.53      5.37 o 
  -6  -6   9       13.16       19.19      3.33 o 
  -5  -6   9       40.58       38.50      4.03 o 
  -4  -6   9       11.81       16.95      2.89 o 
  -3  -6   9      102.99       90.13      3.09 o 
  -2  -6   9       23.51       38.09      2.29 o 
  -1  -6   9        8.95       16.39      1.84 o 
   0  -6   9      176.74      162.28      4.35 o 
   1  -6   9      256.44      259.74      6.98 o 
   2  -6   9      199.06      210.77      7.00 o 
   3  -6   9        5.70        6.28      3.31 o 
   4  -6   9      153.13      152.38     13.80 o 
   5  -6   9       20.39       29.43      7.36 o 
  -9  -5   9        6.72        9.34      4.19 o 
  -8  -5   9        0.03        0.82      2.94 o 
  -7  -5   9       73.34       76.13      5.36 o 
  -6  -5   9       69.60       69.31      4.99 o 
  -5  -5   9        7.15        5.75      2.07 o 
  -4  -5   9      164.34      170.19      5.52 o 
  -3  -5   9        0.79        1.51      1.33 o 
  -2  -5   9        3.59       10.30      1.59 o 
  -1  -5   9       38.19       37.68      2.27 o 
   0  -5   9      246.62      216.77      6.81 o 
   1  -5   9      377.13      360.00      6.65 o 
   2  -5   9      156.90      158.28      5.12 o 
   3  -5   9      190.56      208.95      6.61 o 
   4  -5   9       30.59       32.44      4.25 o 
   5  -5   9        7.49        7.36      5.21 o 
   6  -5   9       78.31       88.30     11.34 o 
  -9  -4   9        0.59       -1.48      4.76 o 
  -8  -4   9       25.49       26.70      4.00 o 
  -7  -4   9        9.55       11.64      3.07 o 
  -6  -4   9        2.91       10.01      2.89 o 
  -5  -4   9      623.78      595.52     13.79 o 
  -4  -4   9        0.26       -0.33      1.49 o 
  -3  -4   9      556.29      520.21      7.60 o 
  -2  -4   9      319.53      272.63      4.86 o 
  -1  -4   9        0.67       -0.34      1.22 o 
   0  -4   9       37.06       30.80      1.96 o 
   1  -4   9     2054.24     2038.47     26.60 o 
   2  -4   9       17.59       29.28      3.91 o 
   3  -4   9       28.62       24.31      2.98 o 
   4  -4   9        7.60        1.56      2.75 o 
   5  -4   9       86.47       79.14      6.98 o 
   6  -4   9        9.53        9.20      5.52 o 
   7  -4   9        5.65        8.58      5.83 o 
  -9  -3   9        8.40        9.05      3.60 o 
  -8  -3   9       29.58       28.86      4.16 o 
  -7  -3   9       10.05       17.70      2.69 o 
  -6  -3   9      178.09      197.23      6.94 o 
  -5  -3   9      806.36      805.78     17.87 o 
  -4  -3   9        0.10        0.14      1.10 o 
  -3  -3   9      877.12      851.32     11.27 o 
  -2  -3   9      164.14      162.89      3.41 o 
  -1  -3   9      117.53       98.52      2.91 o 
   0  -3   9       78.42       73.65      2.58 o 
   1  -3   9        6.55      157.51      3.87 o 
   2  -3   9       69.16       61.55      2.42 o 
   3  -3   9      336.57      321.54      6.41 o 
   4  -3   9      178.99      150.65      9.20 o 
   5  -3   9        0.56        3.56      3.08 o 
   6  -3   9       11.83        6.09      5.37 o 
   7  -3   9       17.14       13.09      4.44 o 
  -9  -2   9       72.09       93.14     11.22 o 
  -8  -2   9        0.09       -0.22      2.75 o 
  -7  -2   9       31.44       58.75      3.91 o 
  -6  -2   9      152.07      156.23      5.42 o 
  -5  -2   9       90.98       81.43      5.20 o 
  -4  -2   9        0.08        1.89      2.11 o 
  -3  -2   9      642.10      618.92     10.52 o 
  -2  -2   9      474.16      473.07      6.45 o 
  -1  -2   9      131.38      127.46      3.05 o 
   0  -2   9        0.05        3.38      1.03 o 
   1  -2   9        9.05       10.11      1.21 o 
   2  -2   9      466.40      436.62      7.30 o 
   3  -2   9       56.00       56.40      2.64 o 
   4  -2   9       45.66       41.58      3.71 o 
   5  -2   9      157.99      135.59      6.00 o 
   6  -2   9        0.38       -1.02      2.44 o 
   7  -2   9        6.43       11.63      3.88 o 
   8  -2   9       37.10       48.31      6.29 o 
  -8  -1   9       10.94       10.10      4.26 o 
  -7  -1   9       69.76       69.96      4.74 o 
  -6  -1   9       40.88       36.08      3.05 o 
  -5  -1   9       18.31       17.43      1.79 o 
  -4  -1   9      529.89      504.72      7.36 o 
  -3  -1   9      194.74      219.35      4.24 o 
  -2  -1   9       22.20       24.28      2.35 o 
  -1  -1   9      203.48      204.03      3.83 o 
   0  -1   9       60.61       74.52      2.45 o 
   1  -1   9        0.07        5.29      1.11 o 
   2  -1   9      284.80      289.05      4.79 o 
   3  -1   9        0.13        0.91      1.16 o 
   4  -1   9      141.29      138.94      3.93 o 
   5  -1   9       12.71       12.09      2.79 o 
   6  -1   9       72.08       73.84      5.48 o 
   7  -1   9       27.09       30.02      3.64 o 
   8  -1   9        4.89        8.13      3.67 o 
  -8   0   9       30.61       39.24      7.36 o 
  -7   0   9        8.34        9.32      2.78 o 
  -6   0   9       25.19       24.45      3.06 o 
  -5   0   9      113.99      113.12      3.86 o 
  -4   0   9       57.49       76.14      3.16 o 
  -3   0   9       91.11      118.32      5.04 o 
  -2   0   9       46.30       43.86      2.45 o 
  -1   0   9       75.13       98.82      2.40 o 
   0   0   9       89.74      105.85      2.97 o 
   1   0   9       38.04       32.88      1.50 o 
   2   0   9        0.67        0.06      0.46 o 
   3   0   9        0.55        0.76      0.84 o 
   4   0   9      596.69      642.35     10.58 o 
   5   0   9      105.95      105.93      3.98 o 
   6   0   9      106.40      104.28      4.96 o 
   7   0   9       12.07       12.13      3.44 o 
   8   0   9        9.40       10.72      2.80 o 
   9   0   9      131.16      144.16      8.60 o 
  -8   1   9       22.11       34.03      7.36 o 
  -7   1   9        3.45        0.61      4.29 o 
  -6   1   9        0.33       -2.76      2.76 o 
  -5   1   9       36.53       40.93      2.89 o 
  -4   1   9       17.43       19.86      2.09 o 
  -3   1   9       74.12       60.90      2.45 o 
  -2   1   9      155.85      171.33      3.55 o 
  -1   1   9      152.82      158.04      3.55 o 
   0   1   9       66.15       52.76      3.43 o 
   1   1   9        0.57        0.85      0.81 o 
   2   1   9       14.22       18.38      1.37 o 
   3   1   9     2199.47     2203.95     29.41 o 
   4   1   9      129.13      133.36      3.96 o 
   5   1   9       10.50       12.26      1.69 o 
   6   1   9      309.66      296.36      8.17 o 
   7   1   9        5.63        7.38      2.16 o 
   8   1   9       18.41       23.63      4.20 o 
   9   1   9       12.43       16.61      3.48 o 
  -8   2   9        8.26        6.44      5.52 o 
  -7   2   9        0.01        2.76      4.60 o 
  -6   2   9       56.88       49.97      4.31 o 
  -5   2   9       86.95       81.10      4.48 o 
  -4   2   9       59.08       67.82      3.25 o 
  -3   2   9      168.13      178.28      5.14 o 
  -2   2   9       71.69       63.95      2.69 o 
  -1   2   9       39.96       32.39      1.88 o 
   0   2   9       65.34       73.46      2.31 o 
   1   2   9        0.35       -0.44      1.01 o 
   2   2   9      506.34      436.17      6.40 o 
   3   2   9      224.18      276.51      5.74 o 
   4   2   9       50.07       55.46      2.35 o 
   5   2   9      595.45      546.38      9.92 o 
   6   2   9       75.55       79.81      2.77 o 
   7   2   9       77.92       82.67      3.83 o 
   8   2   9      207.03      204.47      8.81 o 
   9   2   9        5.40        3.50      2.50 o 
  -7   3   9        7.32        6.44      5.21 o 
  -6   3   9        0.01        1.79      3.37 o 
  -5   3   9       12.38        8.41      3.14 o 
  -4   3   9       86.27       82.83      4.62 o 
  -3   3   9      332.08      312.69      6.43 o 
  -2   3   9       97.87       92.83      3.17 o 
  -1   3   9     1493.36     1439.40     19.35 o 
   0   3   9       35.48       31.49      1.55 o 
   1   3   9       46.82       39.82      1.80 o 
   2   3   9        3.68       18.40      3.37 o 
   3   3   9       36.79       72.62      2.62 o 
   4   3   9      344.73      322.95      5.89 o 
   5   3   9      466.19      476.42      8.02 o 
   6   3   9        4.22        7.46      1.82 o 
   7   3   9      163.19      165.47      9.92 o 
   8   3   9        6.14        3.94      4.14 o 
   9   3   9       11.78        6.84      2.70 o 
  -6   4   9       16.93       24.83      6.75 o 
  -5   4   9       55.51       49.84      5.23 o 
  -4   4   9       41.37       30.82      4.44 o 
  -3   4   9      230.25      236.02      6.08 o 
  -2   4   9      339.33      332.95      7.25 o 
  -1   4   9       71.69      240.01      9.63 o 
   0   4   9        0.91       -1.33      1.34 o 
   1   4   9      739.40      711.69     10.94 o 
   2   4   9      484.10      518.25      8.29 o 
   3   4   9        0.35        3.88      1.43 o 
   4   4   9      232.69      214.04      5.18 o 
   5   4   9      117.42      114.73      4.54 o 
   6   4   9       45.83       43.52      2.77 o 
   7   4   9      188.31      179.15      5.78 o 
   8   4   9        5.06        4.43      2.79 o 
   9   4   9        4.04        5.73      2.33 o 
  -6   5   9       10.47       -0.92      5.21 o 
  -5   5   9        1.01        5.83      5.21 o 
  -4   5   9       50.13       50.72      5.53 o 
  -3   5   9        1.91       -1.42      3.07 o 
  -2   5   9        7.43       24.52      2.48 o 
  -1   5   9      293.91      311.35      6.96 o 
   0   5   9      507.50      499.77      9.41 o 
   1   5   9      208.66      215.96      5.41 o 
   2   5   9       58.53       70.53      2.93 o 
   3   5   9        0.83        0.26      1.38 o 
   4   5   9        0.16       -1.34      1.40 o 
   5   5   9        3.54        3.82      1.29 o 
   6   5   9      357.14      336.92      8.39 o 
   7   5   9       21.54       19.25      2.27 o 
   8   5   9       15.51       17.62      2.25 o 
   9   5   9       35.25       35.87      4.75 o 
  -5   6   9       19.00       26.06      7.36 o 
  -4   6   9        2.48        9.50      5.52 o 
  -3   6   9        0.18       -3.01      3.01 o 
  -2   6   9       39.06       54.59      5.53 o 
  -1   6   9        0.12        3.26      2.11 o 
   0   6   9      618.27      597.47     10.99 o 
   1   6   9      569.83      530.54      9.86 o 
   2   6   9        3.82        4.93      2.36 o 
   3   6   9       12.48        8.91      1.98 o 
   4   6   9        7.46        4.44      1.62 o 
   5   6   9       17.90       15.49      2.15 o 
   6   6   9       11.83       28.82      2.48 o 
   7   6   9        0.00       -1.23      1.77 o 
   8   6   9       31.58       29.56      3.35 o 
  -4   7   9        1.47        4.91      5.83 o 
  -3   7   9        0.06       -3.14      3.14 o 
  -2   7   9        0.12        5.28      7.97 o 
  -1   7   9       41.71       44.44      5.06 o 
   0   7   9       17.74       14.61      3.57 o 
   1   7   9        9.63        6.21      2.29 o 
   2   7   9      321.44      291.61      8.56 o 
   3   7   9      156.92      164.40      5.47 o 
   4   7   9       10.78       11.07      2.15 o 
   5   7   9       40.17       40.10      2.98 o 
   6   7   9        0.78        0.25      1.76 o 
   7   7   9       53.89       52.43      3.10 o 
   8   7   9        0.25       -1.98      1.98 o 
  -3   8   9        4.63       11.67      4.54 o 
  -2   8   9        1.28        2.93      3.61 o 
  -1   8   9        2.03        2.45      5.52 o 
   0   8   9        1.60       14.72      6.13 o 
   1   8   9      124.01      110.39      8.56 o 
   2   8   9       32.80       29.48      4.78 o 
   3   8   9       22.56       18.86      2.78 o 
   4   8   9       31.68       37.38      3.83 o 
   5   8   9      121.23      126.88      5.25 o 
   6   8   9        7.06        3.28      2.70 o 
   7   8   9        7.22       10.93      2.37 o 
   8   8   9        7.95       11.96      4.60 o 
  -2   9   9        4.24        6.75      6.75 o 
  -1   9   9       17.58       17.17      7.36 o 
   0   9   9        0.00       15.94      6.44 o 
   1   9   9        6.19        1.84      5.21 o 
   2   9   9       57.09       52.12      8.89 o 
   3   9   9        6.34        4.55      3.75 o 
   4   9   9       14.94       21.03      8.28 o 
   5   9   9        0.02        6.80      2.57 o 
   6   9   9       20.26       22.01      3.58 o 
   7   9   9       22.95       26.42      3.59 o 
   0  10   9        2.11       -2.15      6.13 o 
   1  10   9        7.93       15.64      7.05 o 
   2  10   9        2.79       -1.53      5.21 o 
   3  10   9        8.33        2.45      6.13 o 
   4  10   9       31.55       37.71      8.28 o 
   5  10   9       14.60        8.83      4.41 o 
   6  10   9       11.77        9.04      4.75 o 
  -4 -10  10        0.08       -4.91      4.91 o 
  -3 -10  10       11.05       13.49      7.05 o 
  -2 -10  10        0.05        4.60      6.13 o 
  -1 -10  10       16.62       20.54      7.97 o 
  -6  -9  10       59.28       71.44     10.42 o 
  -5  -9  10       10.18       12.88      6.13 o 
  -4  -9  10        0.01        0.92      4.91 o 
  -3  -9  10       30.59       19.01      6.44 o 
  -2  -9  10        5.81        4.91      5.52 o 
  -1  -9  10       49.73       70.68      7.37 o 
   0  -9  10        2.89       -3.37      5.21 o 
   1  -9  10        3.86       10.91      4.54 o 
  -7  -8  10      179.49      189.78     14.41 o 
  -6  -8  10       11.24        6.13      5.52 o 
  -5  -8  10       37.95       24.22      6.75 o 
  -4  -8  10       46.94       34.95      7.36 o 
  -3  -8  10       53.74       77.88     10.12 o 
  -2  -8  10        0.42        6.13      3.79 o 
  -1  -8  10      123.95      137.27      7.35 o 
   0  -8  10      159.07      177.45      8.02 o 
   1  -8  10        0.30        0.41      2.95 o 
   2  -8  10        3.37        6.75      5.52 o 
   3  -8  10        4.00        5.83      6.44 o 
  -8  -7  10       10.09        1.95      3.99 o 
  -7  -7  10        3.88        5.87      4.10 o 
  -6  -7  10       44.61       47.80      5.96 o 
  -5  -7  10      104.40      104.41      6.74 o 
  -4  -7  10       14.43       11.23      3.42 o 
  -3  -7  10       58.58       56.82      4.41 o 
  -2  -7  10       27.36       26.77      4.14 o 
  -1  -7  10      106.55      104.59      6.10 o 
   0  -7  10        3.11        1.03      2.59 o 
   1  -7  10       76.56       68.47      5.24 o 
   2  -7  10       53.01       47.91      7.68 o 
   3  -7  10       30.14       35.26      7.66 o 
   4  -7  10       67.64       68.37     10.42 o 
  -8  -6  10        4.45        5.73      3.52 o 
  -7  -6  10       52.95       54.86      6.06 o 
  -6  -6  10       31.64       29.46      3.95 o 
  -5  -6  10        5.41        7.99      2.56 o 
  -4  -6  10       85.63       83.22      4.36 o 
  -3  -6  10        0.02        1.45      1.29 o 
  -2  -6  10       12.69       10.48      1.78 o 
  -1  -6  10       24.82       35.29      2.59 o 
   0  -6  10      227.94      200.18      6.05 o 
   1  -6  10        0.09        0.43      2.51 o 
   2  -6  10       14.80       15.84      2.77 o 
   3  -6  10       82.33       86.92      6.76 o 
   4  -6  10       88.00      115.59     12.26 o 
   5  -6  10       21.19       26.37      7.66 o 
  -8  -5  10       39.74       38.70      8.76 o 
  -7  -5  10        5.51        4.74      3.53 o 
  -6  -5  10      175.20      155.55      7.16 o 
  -5  -5  10      108.10      115.56      5.59 o 
  -4  -5  10       28.60       27.93      2.75 o 
  -3  -5  10      111.03      100.68      3.23 o 
  -2  -5  10      676.72      650.43      9.98 o 
  -1  -5  10      188.10      183.00      4.40 o 
   0  -5  10      283.90      248.92      5.33 o 
   1  -5  10       25.21       55.63      2.67 o 
   2  -5  10       88.47       88.95      3.69 o 
   3  -5  10      134.54      139.53      6.21 o 
   4  -5  10        3.30       -1.03      2.78 o 
   5  -5  10       91.47       89.83     10.73 o 
   6  -5  10        0.56        4.60      6.13 o 
  -8  -4  10       23.32       26.69      4.30 o 
  -7  -4  10       19.66       24.89      3.80 o 
  -6  -4  10       40.50       36.80      4.06 o 
  -5  -4  10       63.79       65.42      4.20 o 
  -4  -4  10      259.84      241.84      4.66 o 
  -3  -4  10       12.42       14.94      1.56 o 
  -2  -4  10       11.96       11.15      1.51 o 
  -1  -4  10      839.51      743.57     11.02 o 
   0  -4  10       57.26       54.87      2.53 o 
   1  -4  10      852.31      848.27     12.41 o 
   2  -4  10      249.55      228.79      6.24 o 
   3  -4  10      207.78      229.55      5.55 o 
   4  -4  10       29.87       16.99      5.52 o 
   5  -4  10        4.47        8.02      3.88 o 
   6  -4  10       31.07       37.71      7.36 o 
   7  -4  10        8.49        9.81      6.75 o 
  -8  -3  10        0.26        3.29      3.11 o 
  -7  -3  10       32.25       29.77      3.67 o 
  -6  -3  10      169.73      167.79      5.76 o 
  -5  -3  10      437.53      415.46     11.96 o 
  -4  -3  10        9.65        7.20      1.65 o 
  -3  -3  10      839.27      864.21     12.34 o 
  -2  -3  10      257.97      227.38      4.51 o 
  -1  -3  10      335.33      316.99      5.62 o 
   0  -3  10      295.69      272.52      5.10 o 
   1  -3  10       16.81       23.88      1.77 o 
   2  -3  10      509.32      487.60      7.80 o 
   3  -3  10       21.49       19.67      2.03 o 
   4  -3  10       93.66       87.80      6.68 o 
   5  -3  10        0.43        0.15      2.56 o 
   6  -3  10        0.00       -0.10      3.31 o 
   7  -3  10       20.61       23.91      6.44 o 
  -8  -2  10        1.32        5.37      3.25 o 
  -7  -2  10      268.56      251.05      8.31 o 
  -6  -2  10       29.43       33.38      3.98 o 
  -5  -2  10       21.21       19.07      1.94 o 
  -4  -2  10     1120.49     1117.37     17.52 o 
  -3  -2  10      115.53      137.28      3.92 o 
  -2  -2  10       44.79       41.27      1.92 o 
  -1  -2  10       21.10       29.51      1.98 o 
   0  -2  10        3.57        5.02      1.24 o 
   1  -2  10       76.35       95.78      3.20 o 
   2  -2  10      380.78      362.31      6.47 o 
   3  -2  10        5.44        3.17      1.87 o 
   4  -2  10       13.17       11.08      2.73 o 
   5  -2  10       43.92       37.30      3.78 o 
   6  -2  10       80.71       83.00      5.57 o 
   7  -2  10        9.61       13.04      4.45 o 
   8  -2  10        2.44        9.38      4.41 o 
  -8  -1  10       14.63       17.45      4.76 o 
  -7  -1  10        0.08       12.42      4.88 o 
  -6  -1  10        1.81        1.07      1.99 o 
  -5  -1  10       88.76       87.41      3.52 o 
  -4  -1  10      158.29      153.85      3.67 o 
  -3  -1  10        3.60       19.13      1.61 o 
  -2  -1  10        7.89        6.03      1.19 o 
  -1  -1  10        0.60        2.38      0.96 o 
   0  -1  10      128.76      114.03      3.08 o 
   1  -1  10       42.05       30.01      1.98 o 
   2  -1  10      247.32      237.44      4.63 o 
   3  -1  10        0.34        0.49      1.17 o 
   4  -1  10        3.14        2.56      1.59 o 
   5  -1  10       37.03       36.33      3.48 o 
   6  -1  10        0.04        2.28      2.41 o 
   7  -1  10       12.45       10.60      2.92 o 
   8  -1  10       39.51       46.19      6.75 o 
  -8   0  10       11.34       15.94      6.13 o 
  -7   0  10        3.36        4.18      3.05 o 
  -6   0  10        3.16        2.75      2.31 o 
  -5   0  10       22.73       29.34      2.33 o 
  -4   0  10        1.18       16.14      1.65 o 
  -3   0  10      182.01      196.91      3.89 o 
  -2   0  10       79.34       56.75      2.67 o 
  -1   0  10       14.21       12.03      2.03 o 
   0   0  10       25.53       58.20      2.45 o 
   1   0  10      342.26      345.99      5.96 o 
   2   0  10      726.58      781.79     10.08 o 
   3   0  10      653.11      601.21      9.23 o 
   4   0  10      358.32      335.41      6.46 o 
   5   0  10       71.10       72.04      3.80 o 
   6   0  10       53.98       50.27      3.82 o 
   7   0  10       40.03       45.30      3.87 o 
   8   0  10        2.47        6.88      2.88 o 
   9   0  10       52.82       40.16      7.97 o 
  -8   1  10        0.27       10.12      5.52 o 
  -7   1  10        0.84       -2.15      3.99 o 
  -6   1  10        7.81       12.99      4.07 o 
  -5   1  10       80.57       82.17      3.64 o 
  -4   1  10      205.16      223.63      4.85 o 
  -3   1  10      159.40      178.19      3.93 o 
  -2   1  10       59.67       65.93      2.68 o 
  -1   1  10       53.39       54.33      2.26 o 
   0   1  10       89.79      105.72      4.58 o 
   1   1  10      202.90      215.12      3.85 o 
   2   1  10      213.33      200.48      3.26 o 
   3   1  10        7.28       23.13      2.25 o 
   4   1  10       58.72       79.80      9.72 o 
   5   1  10      544.68      490.72     10.37 o 
   6   1  10      158.99      151.32      5.62 o 
   7   1  10       13.34       13.67      2.72 o 
   8   1  10       74.12       77.15      4.68 o 
   9   1  10       10.99        8.77      2.92 o 
  -7   2  10        1.14        5.52      5.21 o 
  -6   2  10        2.83        2.02      2.55 o 
  -5   2  10       81.67       84.15      6.83 o 
  -4   2  10      160.72      158.09      5.24 o 
  -3   2  10       57.15       47.85      2.85 o 
  -2   2  10       12.58       17.28      1.99 o 
  -1   2  10      299.79      286.75      6.10 o 
   0   2  10       70.33       56.80      2.58 o 
   1   2  10        0.65        3.87      1.06 o 
   2   2  10      241.47      233.49      4.50 o 
   3   2  10        0.09       60.86      2.66 o 
   4   2  10      347.42      318.72      6.70 o 
   5   2  10       18.33       25.20      1.97 o 
   6   2  10      137.53      137.40      6.02 o 
   7   2  10      139.22      132.28     10.58 o 
   8   2  10        4.24        2.89      2.11 o 
   9   2  10        1.24        2.25      2.36 o 
  -7   3  10       11.32       22.08      7.05 o 
  -6   3  10       21.44       22.69      6.44 o 
  -5   3  10        1.09        2.15      4.29 o 
  -4   3  10        0.60        3.18      2.10 o 
  -3   3  10       50.21       46.32      2.74 o 
  -2   3  10      366.62      362.25      6.56 o 
  -1   3  10      190.86      170.75      4.16 o 
   0   3  10       25.64       12.92      1.27 o 
   1   3  10     1019.29      952.25     12.21 o 
   2   3  10      161.63      144.11      3.59 o 
   3   3  10       75.61      153.70      4.09 o 
   4   3  10      395.39      373.67      6.81 o 
   5   3  10      668.17      651.91     10.76 o 
   6   3  10       64.26       64.63      2.77 o 
   7   3  10       82.06       87.20      3.70 o 
   8   3  10       17.58       17.54      2.16 o 
   9   3  10       28.20       20.58      3.47 o 
  -6   4  10       13.65       14.41      6.13 o 
  -5   4  10       44.56       42.00      7.66 o 
  -4   4  10      110.33       97.15      7.04 o 
  -3   4  10       16.79       19.28      2.85 o 
  -2   4  10       17.31       23.73      3.34 o 
  -1   4  10      199.92      266.48      5.74 o 
   0   4  10       51.84       61.35      2.53 o 
   1   4  10      102.79      106.73      3.17 o 
   2   4  10       44.17       52.70      2.28 o 
   3   4  10      101.74      123.56      7.82 o 
   4   4  10       10.11       13.73      1.52 o 
   5   4  10        9.42       10.02      1.85 o 
   6   4  10      141.27      139.52      4.08 o 
   7   4  10       23.42       27.56      3.77 o 
   8   4  10        0.10       -0.40      2.51 o 
   9   4  10       52.65       50.59      5.83 o 
  -6   5  10        4.11        8.58      6.13 o 
  -5   5  10       90.04       87.38     11.04 o 
  -4   5  10       24.45       22.11      6.90 o 
  -3   5  10       34.26       28.47      9.81 o 
  -2   5  10      258.52      260.00      9.09 o 
  -1   5  10      584.35      539.94     10.39 o 
   0   5  10      269.44      254.82      6.73 o 
   1   5  10       40.72       33.49      2.31 o 
   2   5  10       66.75       64.65      3.83 o 
   3   5  10       67.12       61.80      2.87 o 
   4   5  10       39.90       40.06      2.68 o 
   5   5  10       36.69       37.70      3.28 o 
   6   5  10        5.60        9.62      1.64 o 
   7   5  10        0.04        0.34      2.96 o 
   8   5  10       42.00       43.19      5.84 o 
   9   5  10        7.82        9.50      3.37 o 
  -5   6  10        4.96        6.13      6.13 o 
  -4   6  10        1.35        5.52      5.21 o 
  -3   6  10        6.50        4.87      3.45 o 
  -2   6  10        9.40       14.78      3.75 o 
  -1   6  10       35.04       34.27      3.95 o 
   0   6  10      209.26      197.16      5.94 o 
   1   6  10      110.84      111.57      3.98 o 
   2   6  10      202.58      207.15      6.82 o 
   3   6  10       52.60       52.20      3.66 o 
   4   6  10        0.03        1.56      1.75 o 
   5   6  10       69.46       64.94      3.95 o 
   6   6  10       25.69       32.52      4.43 o 
   7   6  10        5.48        7.01      1.66 o 
   8   6  10        2.95        1.78      2.14 o 
  -4   7  10        1.14        3.68      5.83 o 
  -3   7  10       45.71       45.54     10.12 o 
  -2   7  10        8.31       19.93      5.83 o 
  -1   7  10        0.00       -4.26      5.06 o 
   0   7  10       16.38       21.43      8.12 o 
   1   7  10       42.70       49.25      4.44 o 
   2   7  10       75.45       94.57      5.17 o 
   3   7  10       43.01       38.53      3.60 o 
   4   7  10       53.00       44.16      3.62 o 
   5   7  10        1.23        4.31      2.51 o 
   6   7  10       15.57       13.24      2.53 o 
   7   7  10        8.06        9.22      2.21 o 
   8   7  10       29.15       25.12      5.67 o 
  -3   8  10        0.95       -3.99      4.91 o 
  -2   8  10        4.63       -1.53      5.83 o 
  -1   8  10       52.19       55.49      9.50 o 
   0   8  10        0.08       -4.91      4.91 o 
   1   8  10        0.83       -0.95      4.14 o 
   2   8  10      108.72       95.13      6.40 o 
   3   8  10        0.63       -2.31      2.31 o 
   4   8  10       12.82       12.73      2.91 o 
   5   8  10        0.37       -2.07      2.07 o 
   6   8  10        0.98       -0.84      2.10 o 
   7   8  10       70.72       72.78      4.54 o 
   8   8  10        0.37       -0.92      3.68 o 
  -2   9  10       22.64       29.43      8.58 o 
  -1   9  10        1.67        2.15      6.44 o 
   0   9  10        7.39       13.80      6.75 o 
   1   9  10       34.97       52.43      8.89 o 
   2   9  10        3.94       -2.76      4.91 o 
   3   9  10        0.01        2.30      3.90 o 
   4   9  10       23.35       32.89      5.37 o 
   5   9  10        6.41        7.52      3.88 o 
   6   9  10        2.33        2.47      2.46 o 
   7   9  10        0.08       -0.97      2.42 o 
   0  10  10        4.44       14.10      7.66 o 
   1  10  10        0.36        3.99      6.75 o 
   2  10  10        0.48        0.00      6.13 o 
   3  10  10       98.72      110.99     12.88 o 
   4  10  10        3.05        4.29      5.83 o 
   5  10  10        1.16       -2.90      3.97 o 
   6  10  10       21.43       22.72      5.31 o 
  -5  -9  11        0.21        2.45      5.21 o 
  -4  -9  11       30.68       27.90      7.66 o 
  -3  -9  11        7.67       18.40      7.05 o 
  -2  -9  11        0.82       -4.60      4.60 o 
  -1  -9  11       51.26       58.39      7.04 o 
   0  -9  11        3.88        5.21      6.44 o 
  -7  -8  11        0.31        2.76      5.52 o 
  -6  -8  11        0.27        2.76      5.21 o 
  -5  -8  11       12.06       22.99      6.75 o 
  -4  -8  11        3.44        8.58      5.52 o 
  -3  -8  11        0.96        2.76      4.91 o 
  -2  -8  11       65.34       67.68      7.04 o 
  -1  -8  11       55.69       51.06      6.29 o 
   0  -8  11       10.07       14.94      3.71 o 
   1  -8  11      175.73      218.54     28.97 o 
   2  -8  11       25.03       35.26      8.28 o 
   3  -8  11        0.12        6.44      6.44 o 
  -7  -7  11       39.99       43.23      8.28 o 
  -6  -7  11       12.72       11.34      5.83 o 
  -5  -7  11        0.39       -2.72      2.72 o 
  -4  -7  11       43.87       49.00      5.94 o 
  -3  -7  11        2.55       -0.46      2.82 o 
  -2  -7  11       35.51       31.61      3.82 o 
  -1  -7  11      122.46      149.72      7.06 o 
   0  -7  11       11.26        8.68      4.36 o 
   1  -7  11       62.96       58.75      5.07 o 
   2  -7  11        8.85        8.21      3.83 o 
   3  -7  11       79.01      106.39     12.26 o 
   4  -7  11        2.18        8.28      6.13 o 
  -8  -6  11       17.19       18.42     12.26 o 
  -7  -6  11        0.37        0.55      3.79 o 
  -6  -6  11        9.69       10.55      3.97 o 
  -5  -6  11      195.31      186.65      7.99 o 
  -4  -6  11        2.13       -1.99      2.22 o 
  -3  -6  11      144.90      121.55      5.89 o 
  -2  -6  11      145.54      156.07      5.95 o 
  -1  -6  11        2.89        3.42      2.03 o 
   0  -6  11        0.73        0.83      2.18 o 
   1  -6  11      119.26      122.96      7.52 o 
   2  -6  11       13.59       23.64      7.67 o 
   3  -6  11       45.30       47.52      8.28 o 
   4  -6  11       13.72        2.15      5.21 o 
   5  -6  11       54.26       52.12      9.50 o 
  -8  -5  11       27.83       28.76      4.49 o 
  -7  -5  11        3.50        5.72      3.83 o 
  -6  -5  11      111.74      102.83      7.89 o 
  -5  -5  11       57.99       62.89      4.28 o 
  -4  -5  11       10.50        1.80      1.71 o 
  -3  -5  11       42.52       37.43      2.25 o 
  -2  -5  11        4.86        6.73      1.24 o 
  -1  -5  11      268.44      237.59      5.21 o 
   0  -5  11      393.90      385.33      7.07 o 
   1  -5  11        0.52        5.83      1.73 o 
   2  -5  11        3.21        4.11      2.13 o 
   3  -5  11       46.45       52.69      5.23 o 
   4  -5  11        0.63       -1.84      4.60 o 
   5  -5  11      124.79      138.28     13.18 o 
   6  -5  11        4.15        7.05      5.83 o 
  -8  -4  11        5.28        1.19      3.10 o 
  -7  -4  11        1.53       -1.74      2.63 o 
  -6  -4  11       60.91       77.22      5.57 o 
  -5  -4  11       24.21       23.55      3.19 o 
  -4  -4  11       50.63       47.94      3.25 o 
  -3  -4  11      138.98      156.92      4.23 o 
  -2  -4  11       67.48       72.98      2.85 o 
  -1  -4  11       57.72       52.02      2.56 o 
   0  -4  11        0.14        2.30      1.47 o 
   1  -4  11      158.27      223.68      5.00 o 
   2  -4  11        8.58       21.09      2.41 o 
   3  -4  11      207.59      180.46      6.20 o 
   4  -4  11      130.41      130.83      8.86 o 
   5  -4  11      155.87      167.40     12.88 o 
   6  -4  11        0.00       21.77      6.75 o 
  -8  -3  11        8.63        6.65      4.14 o 
  -7  -3  11        0.86        9.32      3.19 o 
  -6  -3  11       28.60       34.20      3.54 o 
  -5  -3  11       95.76       90.89      4.09 o 
  -4  -3  11      562.88      552.74      9.89 o 
  -3  -3  11      212.60      234.95      4.82 o 
  -2  -3  11       51.74       40.11      2.12 o 
  -1  -3  11      785.91      721.89     10.71 o 
   0  -3  11       20.37       18.89      1.69 o 
   1  -3  11       35.05       61.38      3.03 o 
   2  -3  11      239.05      217.71      5.01 o 
   3  -3  11       23.95       13.67      2.03 o 
   4  -3  11      142.01      120.03      6.38 o 
   5  -3  11       17.26       13.85      4.05 o 
   6  -3  11       46.51       43.69      9.50 o 
   7  -3  11       37.68       22.69      6.75 o 
  -8  -2  11       50.36       51.63      8.74 o 
  -7  -2  11       18.38       17.83      3.69 o 
  -6  -2  11       25.94       26.17      2.99 o 
  -5  -2  11       11.37       13.45      1.93 o 
  -4  -2  11      191.59      189.55      4.54 o 
  -3  -2  11       83.02      124.41      3.69 o 
  -2  -2  11      737.17      708.58     10.33 o 
  -1  -2  11        3.83        2.79      1.32 o 
   0  -2  11      250.51      229.49      4.85 o 
   1  -2  11      154.71      144.48      5.21 o 
   2  -2  11        0.01        0.43      1.27 o 
   3  -2  11       27.75       21.87      2.37 o 
   4  -2  11       71.32       66.04      4.66 o 
   5  -2  11        9.94       14.93      3.15 o 
   6  -2  11       46.19       41.25      4.24 o 
   7  -2  11        5.55        8.35      3.97 o 
   8  -2  11        0.66       -4.60      4.60 o 
  -8  -1  11       53.19       52.24      6.70 o 
  -7  -1  11       19.81       18.31      4.14 o 
  -6  -1  11        8.92        5.98      2.44 o 
  -5  -1  11        6.92        6.69      1.72 o 
  -4  -1  11       66.49      141.86      5.46 o 
  -3  -1  11      302.11      303.58      5.61 o 
  -2  -1  11       27.97       23.66      1.90 o 
  -1  -1  11        1.03        2.76      1.04 o 
   0  -1  11       49.64       53.98      2.56 o 
   1  -1  11      161.51      142.57      3.56 o 
   2  -1  11      301.20      270.64      5.21 o 
   3  -1  11      663.16      630.30     10.84 o 
   4  -1  11      126.44      132.82      5.09 o 
   5  -1  11        0.04        0.48      2.26 o 
   6  -1  11       12.91       19.38      3.18 o 
   7  -1  11        2.73        4.29      2.77 o 
   8  -1  11        0.65        6.74      3.97 o 
  -8   0  11        6.03       13.18      6.13 o 
  -7   0  11        8.36       15.86      4.41 o 
  -6   0  11       57.11       63.13      3.69 o 
  -5   0  11      147.04      143.08      5.00 o 
  -4   0  11        5.88       28.31      2.23 o 
  -3   0  11      151.98      169.48      4.21 o 
  -2   0  11      349.86      327.10      5.83 o 
  -1   0  11       38.63       35.88      1.84 o 
   0   0  11       31.53       35.18      2.09 o 
   1   0  11       14.32       14.87      1.42 o 
   2   0  11        2.39        2.34      0.92 o 
   3   0  11      208.50      221.32      4.46 o 
   4   0  11      177.69      161.26      4.61 o 
   5   0  11      168.22      166.14      5.42 o 
   6   0  11       22.38       28.82      3.30 o 
   7   0  11       14.13        7.72      2.66 o 
   8   0  11       69.58       73.61      5.24 o 
  -7   1  11       11.35        7.66      5.21 o 
  -6   1  11       22.25       21.84      3.34 o 
  -5   1  11        0.00        7.01      2.48 o 
  -4   1  11       96.42       99.50      3.32 o 
  -3   1  11      172.00      173.44      3.92 o 
  -2   1  11      171.23      166.82      4.13 o 
  -1   1  11       11.36        9.07      1.35 o 
   0   1  11        8.28       12.26      1.74 o 
   1   1  11       47.22       51.42      2.04 o 
   2   1  11       37.05       37.77      1.87 o 
   3   1  11      185.69      169.93      5.09 o 
   4   1  11       89.26       86.00      3.78 o 
   5   1  11       30.28       30.51      3.07 o 
   6   1  11       23.23       22.15      2.87 o 
   7   1  11       67.32       73.30      4.50 o 
   8   1  11        1.72        4.70      2.57 o 
   9   1  11        4.88       10.04      3.79 o 
  -7   2  11       12.00       10.73      6.13 o 
  -6   2  11       28.95       30.03      6.75 o 
  -5   2  11        2.52        3.99      4.60 o 
  -4   2  11      130.51      109.62      6.24 o 
  -3   2  11        2.39        3.75      1.75 o 
  -2   2  11      584.86      577.71     10.56 o 
  -1   2  11       59.65       64.43      3.09 o 
   0   2  11       85.01      107.29      3.82 o 
   1   2  11       70.06       74.35      2.88 o 
   2   2  11      501.33      459.01      6.43 o 
   3   2  11      266.22      269.13      6.17 o 
   4   2  11      682.50      697.42     12.75 o 
   5   2  11      240.20      211.32      8.43 o 
   6   2  11        2.94        4.04      2.70 o 
   7   2  11      301.14      313.81      8.88 o 
   8   2  11       19.00       22.46      3.05 o 
   9   2  11       36.85       42.38      5.52 o 
  -7   3  11        5.10       18.70      6.75 o 
  -6   3  11        1.70       -3.07      4.29 o 
  -5   3  11       25.75       23.91      6.13 o 
  -4   3  11       45.61       51.12     10.73 o 
  -3   3  11       10.67        6.91      1.81 o 
  -2   3  11       62.00       70.98      2.99 o 
  -1   3  11      273.77      275.27      4.94 o 
   0   3  11      292.52      286.48      4.82 o 
   1   3  11      204.61      181.23      3.86 o 
   2   3  11        0.34        9.25      3.12 o 
   3   3  11      735.28      779.34     14.07 o 
   4   3  11       22.22       20.32      2.02 o 
   5   3  11      518.95      510.12     11.26 o 
   6   3  11      412.45      423.62      9.72 o 
   7   3  11      216.34      198.49      6.21 o 
   8   3  11        3.22        3.92      2.03 o 
   9   3  11       14.87       17.83      7.36 o 
  -6   4  11       16.31       10.42      6.44 o 
  -5   4  11        0.77        5.83      5.21 o 
  -4   4  11        4.30       10.27      3.47 o 
  -3   4  11      433.58      441.74     15.39 o 
  -2   4  11      419.64      402.17      8.51 o 
  -1   4  11     1065.53     1024.75     15.78 o 
   0   4  11      151.66      154.31      3.75 o 
   1   4  11     1195.09     1115.23     15.29 o 
   2   4  11       14.34       18.75      2.15 o 
   3   4  11        2.10        6.49      1.46 o 
   4   4  11      209.29      230.75      5.02 o 
   5   4  11       20.39       23.25      2.04 o 
   6   4  11      128.70      116.44      3.85 o 
   7   4  11        0.05        1.02      1.45 o 
   8   4  11       29.00       27.88      2.52 o 
   9   4  11        1.94        0.61      3.68 o 
  -5   5  11       81.02       80.94     10.73 o 
  -4   5  11        1.96        4.60      4.91 o 
  -3   5  11       66.23       50.42      5.74 o 
  -2   5  11       16.44       25.08      5.06 o 
  -1   5  11      170.99      179.41      6.76 o 
   0   5  11     1214.43     1178.51     16.60 o 
   1   5  11       26.13       27.47      2.24 o 
   2   5  11       73.29      126.05      5.12 o 
   3   5  11        0.07        0.79      1.67 o 
   4   5  11       20.25       19.69      2.82 o 
   5   5  11       64.52       58.04      3.29 o 
   6   5  11      129.21      135.62      4.65 o 
   7   5  11        6.07        8.23      1.78 o 
   8   5  11       23.15       24.71      3.25 o 
   9   5  11        0.72        0.31      3.07 o 
  -5   6  11        8.77        7.66      6.13 o 
  -4   6  11        0.34       -0.31      4.60 o 
  -3   6  11        2.39        8.68      3.75 o 
  -2   6  11       44.38       49.17      5.53 o 
  -1   6  11        7.73        7.30      3.39 o 
   0   6  11       10.00        6.75      2.45 o 
   1   6  11      253.29      278.34      8.23 o 
   2   6  11        2.72        4.78      2.34 o 
   3   6  11       19.00       16.13      2.64 o 
   4   6  11       45.93       45.97      3.33 o 
   5   6  11        1.40        1.32      2.19 o 
   6   6  11        2.00        2.11      1.95 o 
   7   6  11        8.76       10.79      2.07 o 
   8   6  11       10.78        4.45      3.22 o 
  -4   7  11        5.57        7.66      5.83 o 
  -3   7  11        0.29        3.80      4.60 o 
  -2   7  11       21.72       33.48      6.29 o 
  -1   7  11       44.48       58.44      9.66 o 
   0   7  11        6.45        3.22      3.90 o 
   1   7  11       17.88       27.95      4.01 o 
   2   7  11       22.43       22.42      3.99 o 
   3   7  11       53.04       52.37      4.74 o 
   4   7  11        7.88        4.81      2.82 o 
   5   7  11        3.48        4.96      2.59 o 
   6   7  11       40.94       45.07      3.71 o 
   7   7  11       19.93       26.10      3.05 o 
   8   7  11        4.32        2.03      2.79 o 
  -2   8  11        0.11       -2.76      5.83 o 
  -1   8  11        2.06       -5.21      5.21 o 
   0   8  11       61.17       56.11      9.50 o 
   1   8  11       60.95       78.11      7.36 o 
   2   8  11        2.47       -1.14      3.00 o 
   3   8  11       18.51        7.42      4.10 o 
   4   8  11       62.87       65.86      4.61 o 
   5   8  11        3.99       -0.85      2.64 o 
   6   8  11        4.84        3.89      2.69 o 
   7   8  11       24.93       26.38      5.49 o 
   8   8  11        3.71        6.57      2.59 o 
  -1   9  11        0.06       -5.52      5.52 o 
   0   9  11        6.99        5.83      6.75 o 
   1   9  11        3.63        3.68      6.13 o 
   2   9  11        2.90        9.50      6.13 o 
   3   9  11       51.97       49.67      8.58 o 
   4   9  11        6.70       -3.61      3.61 o 
   5   9  11        6.12       11.65      4.34 o 
   6   9  11       66.48       70.89     11.50 o 
   7   9  11        0.47       -2.08      2.71 o 
   1  10  11        2.21       -4.29      6.13 o 
   2  10  11        6.21       13.18      7.36 o 
   3  10  11        1.03        2.15      6.44 o 
   4  10  11        2.56        3.99      6.13 o 
   5  10  11       53.92       70.17      8.43 o 
  -5  -9  12       23.37       29.13      8.28 o 
  -4  -9  12        0.32        6.13      6.44 o 
  -3  -9  12        0.35       -2.15      5.21 o 
  -2  -9  12       59.12       53.96      9.81 o 
  -1  -9  12      134.99      158.51     15.64 o 
   0  -9  12        0.18        5.83      6.13 o 
  -6  -8  12        0.30       -2.76      5.52 o 
  -5  -8  12        3.16       11.04      6.13 o 
  -4  -8  12       28.07       16.86      6.75 o 
  -3  -8  12        1.04        2.76      5.21 o 
  -2  -8  12       12.65       13.95      4.55 o 
  -1  -8  12      145.80      151.07     10.19 o 
   0  -8  12        5.03       -0.98      2.98 o 
   1  -8  12       91.03      112.05      8.78 o 
   2  -8  12        2.69       -2.76      5.52 o 
  -7  -7  12        8.33        5.83      5.52 o 
  -6  -7  12        0.33       -1.84      4.60 o 
  -5  -7  12      139.94      168.38     10.08 o 
  -4  -7  12        1.39       -3.23      3.23 o 
  -3  -7  12        0.23        0.24      2.84 o 
  -2  -7  12      106.46       96.24      7.69 o 
  -1  -7  12        8.99        9.09      3.12 o 
   0  -7  12        0.32        1.31      2.70 o 
   1  -7  12       85.83       89.12      7.47 o 
   2  -7  12        9.98       10.73      6.13 o 
   3  -7  12        5.67        0.92      5.52 o 
  -7  -6  12        3.79       17.78      6.44 o 
  -6  -6  12       79.09       89.83     10.42 o 
  -5  -6  12       22.73       24.30      5.47 o 
  -4  -6  12        0.08       -1.32      2.69 o 
  -3  -6  12      148.14      152.84     10.22 o 
  -2  -6  12       11.59        8.12      3.36 o 
  -1  -6  12       18.62       19.67      3.24 o 
   0  -6  12      282.39      283.48      9.61 o 
   1  -6  12        0.05        2.22      2.59 o 
   2  -6  12       28.45       28.38      6.33 o 
   3  -6  12       77.44       83.70     10.73 o 
   4  -6  12        5.87        4.29      5.83 o 
  -8  -5  12       33.32       29.00      5.95 o 
  -7  -5  12        1.90        4.72      3.97 o 
  -6  -5  12      129.63      142.34     18.24 o 
  -5  -5  12        2.32        5.53      2.87 o 
  -4  -5  12       51.26       47.60      3.19 o 
  -3  -5  12      117.18      123.41      4.11 o 
  -2  -5  12       42.92       55.57      2.60 o 
  -1  -5  12       48.96       47.58      2.82 o 
   0  -5  12      112.84      120.85      4.57 o 
   1  -5  12       47.05       42.65      3.54 o 
   2  -5  12        8.61       12.92      2.82 o 
   3  -5  12        2.84        4.87      3.22 o 
   4  -5  12      166.39      158.82     12.88 o 
  -8  -4  12        3.80        2.20      6.29 o 
  -7  -4  12       81.53       78.12      6.19 o 
  -6  -4  12        1.23        3.61      2.94 o 
  -5  -4  12       66.77       66.36      4.88 o 
  -4  -4  12      125.83      120.55      4.30 o 
  -3  -4  12       89.07       99.12      3.70 o 
  -2  -4  12      277.91      253.74      4.99 o 
  -1  -4  12      109.16       95.99      3.41 o 
   0  -4  12       98.83       97.65      3.49 o 
   1  -4  12       73.07       90.97      5.11 o 
   2  -4  12      247.18      263.27      6.83 o 
   3  -4  12      113.05      130.46      8.86 o 
   4  -4  12        2.64        7.05      5.21 o 
   5  -4  12       52.39       76.96      9.81 o 
   6  -4  12       61.57       55.19      9.20 o 
  -8  -3  12        3.28        0.48      4.29 o 
  -7  -3  12        9.77       23.98      3.94 o 
  -6  -3  12        0.25        3.04      2.70 o 
  -5  -3  12       97.94       93.27      4.14 o 
  -4  -3  12      210.91      207.77      5.26 o 
  -3  -3  12      125.36      129.31      3.65 o 
  -2  -3  12      547.39      568.35      9.01 o 
  -1  -3  12      205.09      194.54      4.52 o 
   0  -3  12       12.84       14.21      2.43 o 
   1  -3  12     1488.11     1429.98     20.81 o 
   2  -3  12      114.35      120.61      3.80 o 
   3  -3  12      134.89      122.54      5.93 o 
   4  -3  12       52.81       53.21      4.70 o 
   5  -3  12        5.04       -3.40      5.37 o 
   6  -3  12        0.94        0.31      4.91 o 
   7  -3  12        2.33       -1.53      4.91 o 
  -8  -2  12       34.05       36.97      6.04 o 
  -7  -2  12       15.60       12.20      4.05 o 
  -6  -2  12       98.46       84.88      6.03 o 
  -5  -2  12      447.30      443.35      9.76 o 
  -4  -2  12      276.15      283.04      8.66 o 
  -3  -2  12      345.61      327.17      6.44 o 
  -2  -2  12       63.72       63.89      2.40 o 
  -1  -2  12       12.90       14.12      1.70 o 
   0  -2  12      531.70      482.66      8.35 o 
   1  -2  12      194.39      206.21      5.07 o 
   2  -2  12       49.27       52.96      2.92 o 
   3  -2  12      163.39      155.24      5.67 o 
   4  -2  12        0.23        7.85      2.80 o 
   5  -2  12        7.96       13.24      3.06 o 
   6  -2  12       86.89       76.35      9.81 o 
   7  -2  12        1.20        7.84      3.83 o 
  -8  -1  12        5.68       10.25      4.49 o 
  -7  -1  12       11.52        9.63      4.12 o 
  -6  -1  12       11.80        9.79      3.18 o 
  -5  -1  12      141.55      140.81      4.60 o 
  -4  -1  12        1.00       47.22      5.52 o 
  -3  -1  12      292.85      323.67      6.36 o 
  -2  -1  12        0.74        0.76      1.40 o 
  -1  -1  12       24.79       25.18      2.00 o 
   0  -1  12      141.73      147.33      3.84 o 
   1  -1  12        1.38        4.96      1.39 o 
   2  -1  12      653.51      624.03      9.96 o 
   3  -1  12       68.19       71.28      3.35 o 
   4  -1  12       19.23       29.50      4.16 o 
   5  -1  12      204.54      178.64      7.54 o 
   6  -1  12        0.08       -2.25      2.25 o 
   7  -1  12        4.51        2.45      3.25 o 
   8  -1  12       54.73       65.67      6.59 o 
  -7   0  12       22.60       14.94      4.42 o 
  -6   0  12       14.53        5.55      3.53 o 
  -5   0  12        4.79        6.05      2.75 o 
  -4   0  12       44.83       49.85      2.62 o 
  -3   0  12       38.15       32.32      2.30 o 
  -2   0  12      121.41      121.75      3.40 o 
  -1   0  12      175.90      155.24      3.46 o 
   0   0  12        1.93        3.41      1.06 o 
   1   0  12       25.71       27.00      2.81 o 
   2   0  12      657.29      610.42      8.86 o 
   3   0  12      250.22      245.01      5.89 o 
   4   0  12      288.44      247.86      6.82 o 
   5   0  12        1.72        1.21      2.16 o 
   6   0  12        4.18        5.14      2.55 o 
   7   0  12       20.04       22.49      3.33 o 
   8   0  12       22.48       22.69      4.32 o 
  -7   1  12        0.12        5.83      5.52 o 
  -6   1  12        8.94        9.50      3.01 o 
  -5   1  12        3.82        6.13      4.60 o 
  -4   1  12       53.74       50.72      2.65 o 
  -3   1  12       16.91       22.12      1.66 o 
  -2   1  12      188.84      171.65      4.06 o 
  -1   1  12       67.98       51.79      2.51 o 
   0   1  12        2.75       16.41      2.28 o 
   1   1  12      377.98      377.84      6.54 o 
   2   1  12      148.39      133.23      3.73 o 
   3   1  12      149.92      156.24      6.33 o 
   4   1  12      954.06      925.84     18.30 o 
   5   1  12      120.08      120.11      5.40 o 
   6   1  12       58.67       57.39      4.10 o 
   7   1  12      100.09      106.07      5.40 o 
   8   1  12       16.69       20.82      3.35 o 
  -7   2  12       42.93       46.60      8.89 o 
  -6   2  12        0.05        4.60      5.21 o 
  -5   2  12       12.03       19.32      5.83 o 
  -4   2  12       59.50       63.72      4.24 o 
  -3   2  12        3.44        0.15      1.41 o 
  -2   2  12        0.02        1.73      1.76 o 
  -1   2  12      329.50      326.34      6.99 o 
   0   2  12       16.35       43.51      4.75 o 
   1   2  12       57.09       49.13      2.49 o 
   2   2  12       43.36       47.52      6.75 o 
   3   2  12      455.41      450.29      9.14 o 
   4   2  12       93.84      109.86      3.96 o 
   5   2  12       68.26       68.66      6.55 o 
   6   2  12      315.86      297.34      7.97 o 
   7   2  12        0.02       28.10      3.15 o 
   8   2  12       20.39       23.88      3.15 o 
   9   2  12       66.33       78.50      7.36 o 
  -6   3  12        7.48        4.91      5.21 o 
  -5   3  12      100.41       84.31     10.42 o 
  -4   3  12       12.11       12.26      3.69 o 
  -3   3  12        7.34       10.50      2.89 o 
  -2   3  12       52.11       40.61      2.68 o 
  -1   3  12        2.88      142.79      3.64 o 
   0   3  12      294.72      280.03      6.24 o 
   1   3  12      224.47      209.33      4.32 o 
   2   3  12       63.69       60.80      4.07 o 
   3   3  12      311.06      297.99      6.87 o 
   4   3  12       31.80       31.68      2.39 o 
   5   3  12      254.38      243.34      6.80 o 
   6   3  12       59.41       66.53      3.72 o 
   7   3  12       18.60       24.53      2.80 o 
   8   3  12      116.49      112.17      8.39 o 
   9   3  12       17.19       16.09      4.45 o 
  -6   4  12       11.06       12.88      6.75 o 
  -5   4  12       60.36       69.60     10.12 o 
  -4   4  12       65.71       71.31      6.39 o 
  -3   4  12      104.51       85.22      7.97 o 
  -2   4  12        8.16       17.42      3.25 o 
  -1   4  12      450.58      436.41      9.66 o 
   0   4  12      220.59      203.94      4.83 o 
   1   4  12       99.28       90.25      3.28 o 
   2   4  12      242.90      238.48      7.04 o 
   3   4  12      376.97      354.26      8.77 o 
   4   4  12       12.16       16.18      3.32 o 
   5   4  12      163.37      159.05      4.62 o 
   6   4  12      102.80      108.71      5.40 o 
   7   4  12        0.36        1.11      2.20 o 
   8   4  12        1.67        1.51      2.07 o 
   9   4  12        0.39        1.53      3.99 o 
  -5   5  12        6.97        1.23      5.52 o 
  -4   5  12        0.25        5.83      4.91 o 
  -3   5  12      215.20      197.80      9.97 o 
  -2   5  12       12.52        7.57      3.45 o 
  -1   5  12       48.48       52.69      4.58 o 
   0   5  12      117.59       97.17      4.81 o 
   1   5  12        2.43        1.58      1.37 o 
   2   5  12       41.20       43.33      3.46 o 
   3   5  12        0.51        0.58      2.10 o 
   4   5  12       14.45       19.39      2.48 o 
   5   5  12        0.94        1.37      1.64 o 
   6   5  12        1.93       17.82      2.44 o 
   7   5  12       45.87       41.86      4.01 o 
   8   5  12       10.46       12.07      2.21 o 
  -4   6  12       40.71       42.00      8.58 o 
  -3   6  12       11.49       14.93      4.32 o 
  -2   6  12       32.65       51.73     15.18 o 
  -1   6  12      126.79      122.96      7.72 o 
   0   6  12       10.97       10.66      2.54 o 
   1   6  12       22.74       33.35      3.51 o 
   2   6  12        2.99       12.49      2.74 o 
   3   6  12        7.09       -0.61      2.08 o 
   4   6  12       13.93        5.29      2.33 o 
   5   6  12       13.49       12.89      2.82 o 
   6   6  12        8.57        9.94      2.58 o 
   7   6  12       21.54       27.28      2.92 o 
   8   6  12       24.34       22.87      3.67 o 
  -3   7  12        1.56        4.65      4.10 o 
  -2   7  12        5.67        9.47      4.12 o 
  -1   7  12        0.91       -3.37      5.21 o 
   0   7  12       49.18       32.81      7.36 o 
   1   7  12      162.22      170.36      9.31 o 
   2   7  12       47.58       40.77      5.06 o 
   3   7  12       16.45       17.27      2.92 o 
   4   7  12        0.99        4.31      3.94 o 
   5   7  12        0.00       13.89      3.00 o 
   6   7  12        0.34        4.10      2.47 o 
   7   7  12        3.17        6.91      2.58 o 
   8   7  12        1.21       -2.15      3.99 o 
  -2   8  12        6.41       12.57      7.05 o 
  -1   8  12        0.44        1.23      5.83 o 
   0   8  12        7.68       13.80      6.75 o 
   1   8  12        0.20        7.05      5.83 o 
   2   8  12        3.25        2.29      6.90 o 
   3   8  12       10.62        9.85      3.52 o 
   4   8  12        1.47        3.60      3.10 o 
   5   8  12       22.53       28.65      3.89 o 
   6   8  12       34.92       40.98      4.19 o 
   7   8  12        0.21       -1.12      5.52 o 
  -1   9  12       17.44       21.16      7.97 o 
   0   9  12       13.69        7.05      7.05 o 
   1   9  12        0.98        3.37      6.13 o 
   2   9  12       48.36       45.99      8.89 o 
   3   9  12        0.29        1.84      5.83 o 
   4   9  12        0.02        2.51      4.22 o 
   5   9  12       10.20       11.22      4.44 o 
   6   9  12        3.19        4.75      4.45 o 
   2  10  12       49.86       49.67     10.12 o 
   3  10  12        5.51       -5.21      5.83 o 
   4  10  12       15.40       26.98      7.66 o 
  -4  -9  13       51.58       68.06     10.73 o 
  -3  -9  13        0.08        2.45      6.13 o 
  -2  -9  13        0.23        4.91      6.44 o 
  -1  -9  13        3.82       15.02      7.36 o 
  -6  -8  13       12.41       16.25      6.75 o 
  -5  -8  13       26.65       23.91      7.66 o 
  -4  -8  13        0.04        0.00      5.21 o 
  -3  -8  13       38.56       35.26      7.97 o 
  -2  -8  13       51.04       49.96      6.49 o 
  -1  -8  13        2.24        6.11      4.22 o 
   0  -8  13       13.63       14.15      5.98 o 
   1  -8  13       49.42       59.17     10.12 o 
   2  -8  13       27.18       33.73      8.28 o 
  -6  -7  13       21.72       20.54      7.05 o 
  -5  -7  13       25.18       28.51      7.36 o 
  -4  -7  13       52.50       48.81      6.18 o 
  -3  -7  13       32.41       36.35      7.66 o 
  -2  -7  13       51.86       38.65      5.78 o 
  -1  -7  13       26.05       24.02      3.89 o 
   0  -7  13      293.40      298.30     10.50 o 
   1  -7  13       10.20       11.19      4.12 o 
   2  -7  13       16.47       14.72      6.75 o 
   3  -7  13       78.57       98.42     12.26 o 
  -7  -6  13        0.42        1.23      5.21 o 
  -6  -6  13      138.78      156.06     14.10 o 
  -5  -6  13        3.96        4.63      4.75 o 
  -4  -6  13        4.44        2.41      3.36 o 
  -3  -6  13      128.62      122.70      6.95 o 
  -2  -6  13        0.90        0.54      2.38 o 
  -1  -6  13        2.46        1.12      2.66 o 
   0  -6  13       90.97       80.95      5.60 o 
   1  -6  13        0.42       -2.05      2.59 o 
   2  -6  13       64.72       69.29      9.50 o 
   3  -6  13       20.10       19.32      7.05 o 
   4  -6  13       23.95       15.33      7.05 o 
  -7  -5  13       30.55       34.21      5.97 o 
  -6  -5  13        0.94       -3.07      4.29 o 
  -5  -5  13       17.77       12.88      5.52 o 
  -4  -5  13      196.96      179.62      6.82 o 
  -3  -5  13        0.14       -1.29      1.89 o 
  -2  -5  13        9.15        6.63      2.18 o 
  -1  -5  13      119.67      118.45      8.10 o 
   0  -5  13        0.00        1.40      2.14 o 
   1  -5  13        7.25       16.13      2.70 o 
   2  -5  13       21.22       26.75      6.16 o 
   3  -5  13        8.33       -2.15      4.60 o 
   4  -5  13       34.44       27.90      7.66 o 
   5  -5  13       18.64       20.85      7.05 o 
  -8  -4  13        6.03       -4.60      5.83 o 
  -7  -4  13        0.24        2.87      4.29 o 
  -6  -4  13        0.13        0.92      3.53 o 
  -5  -4  13       74.56       71.14      7.36 o 
  -4  -4  13        1.62        4.43      2.79 o 
  -3  -4  13       25.16       32.17      2.27 o 
  -2  -4  13      123.14      146.79      3.85 o 
  -1  -4  13      205.33      196.04      4.73 o 
   0  -4  13      441.32      389.69      7.17 o 
   1  -4  13       33.58       22.15      2.67 o 
   2  -4  13       11.46       16.07      4.44 o 
   3  -4  13      188.46      183.35     13.18 o 
   4  -4  13      111.73      127.24     12.26 o 
   5  -4  13       82.06       78.80     10.12 o 
   6  -4  13        0.07        4.60      5.83 o 
  -8  -3  13       11.69       12.60      4.63 o 
  -7  -3  13       19.66       12.88      6.44 o 
  -6  -3  13       88.76       77.14     18.55 o 
  -5  -3  13       21.98       22.27      3.64 o 
  -4  -3  13       23.00       24.03      2.53 o 
  -3  -3  13       26.44       24.65      2.08 o 
  -2  -3  13       30.82       34.86      2.12 o 
  -1  -3  13      806.79      728.94     17.21 o 
   0  -3  13       64.16       63.61      3.04 o 
   1  -3  13      592.78      573.03      9.90 o 
   2  -3  13        0.39       -0.85      1.71 o 
   3  -3  13      246.68      256.97     14.30 o 
   4  -3  13        1.91        3.23      3.53 o 
   5  -3  13        3.08       16.64      4.32 o 
   6  -3  13      130.78      137.36     13.18 o 
  -8  -2  13        2.39       -0.29      3.97 o 
  -7  -2  13       38.38       49.47      6.48 o 
  -6  -2  13       84.72       74.06     12.88 o 
  -5  -2  13      111.26      114.46      6.77 o 
  -4  -2  13       44.90       42.76      2.61 o 
  -3  -2  13      481.08      480.06      9.23 o 
  -2  -2  13      188.89      180.89      3.94 o 
  -1  -2  13      214.65      205.19      4.45 o 
   0  -2  13        0.12        3.09      1.52 o 
   1  -2  13       35.06       29.59      2.37 o 
   2  -2  13      159.87      157.76      4.53 o 
   3  -2  13       47.30       41.12      4.34 o 
   4  -2  13        2.98        6.41      2.82 o 
   5  -2  13       69.76       73.87      6.59 o 
   6  -2  13        8.94        1.26      3.45 o 
   7  -2  13        3.52        6.75      5.52 o 
  -7  -1  13       63.76       62.47      7.22 o 
  -6  -1  13       37.44       31.16      5.21 o 
  -5  -1  13       24.56       18.05      3.46 o 
  -4  -1  13      137.10      136.71      4.68 o 
  -3  -1  13      251.67      238.33      5.37 o 
  -2  -1  13       27.35       27.25      2.46 o 
  -1  -1  13      145.16      129.44      3.90 o 
   0  -1  13      214.28      205.74      5.19 o 
   1  -1  13        1.48       10.80      1.63 o 
   2  -1  13        7.91        4.72      1.58 o 
   3  -1  13      265.51      233.61      6.78 o 
   4  -1  13       14.67       21.83      3.29 o 
   5  -1  13        4.40        5.85      2.82 o 
   6  -1  13        2.10       -1.53      2.48 o 
   7  -1  13       20.32       15.71      6.59 o 
  -7   0  13        1.19        3.35      3.88 o 
  -6   0  13        0.14        3.07      5.21 o 
  -5   0  13       18.12       23.68      4.54 o 
  -4   0  13        6.73       19.90      2.71 o 
  -3   0  13      167.51      175.75      4.31 o 
  -2   0  13        6.91        9.33      1.61 o 
  -1   0  13      111.71      101.90      2.95 o 
   0   0  13        1.98        2.87      1.13 o 
   1   0  13      363.12      335.01      6.33 o 
   2   0  13      876.01      842.38     13.84 o 
   3   0  13       53.43       60.34      3.28 o 
   4   0  13       10.47       15.79      2.23 o 
   5   0  13       33.65       30.83      3.60 o 
   6   0  13        0.46        1.39      2.44 o 
   7   0  13       57.98       49.36      4.47 o 
   8   0  13        2.05        4.47      3.67 o 
  -7   1  13       20.55       19.32      6.75 o 
  -6   1  13        0.63       -2.45      3.99 o 
  -5   1  13        2.18       12.88      5.21 o 
  -4   1  13       52.60       73.50      4.45 o 
  -3   1  13        4.84        3.05      1.55 o 
  -2   1  13        0.08        0.32      1.48 o 
  -1   1  13      197.05      176.48      4.46 o 
   0   1  13       11.86       26.39      2.40 o 
   1   1  13        6.30        6.45      1.33 o 
   2   1  13        0.42        0.16      0.85 o 
   3   1  13      478.43      468.41     10.99 o 
   4   1  13      727.88      678.27     16.68 o 
   5   1  13        1.72        3.84      2.71 o 
   6   1  13       41.29       35.01      4.97 o 
   7   1  13        0.05        2.08      2.41 o 
   8   1  13        4.14        5.28      2.93 o 
  -6   2  13        0.90        0.61      4.60 o 
  -5   2  13        3.45        6.75      5.21 o 
  -4   2  13       22.50       12.41      5.98 o 
  -3   2  13       39.87       38.40      2.54 o 
  -2   2  13      343.17      334.27      8.14 o 
  -1   2  13        0.35        2.33      1.82 o 
   0   2  13       80.81       78.52      3.73 o 
   1   2  13      196.36      177.18      4.62 o 
   2   2  13       21.70       22.92      2.17 o 
   3   2  13      106.63      124.85      4.93 o 
   4   2  13      123.36      110.62      6.75 o 
   5   2  13       21.09       23.22      2.72 o 
   6   2  13        0.63        3.34      2.43 o 
   7   2  13        0.12       -0.02      2.25 o 
   8   2  13       72.56       80.30      5.06 o 
  -6   3  13        0.09        0.31      5.21 o 
  -5   3  13       14.91       26.98      6.75 o 
  -4   3  13       23.31       27.39      4.44 o 
  -3   3  13       39.17       44.51      5.20 o 
  -2   3  13        0.79       -1.89      1.89 o 
  -1   3  13       13.18       65.91      3.23 o 
   0   3  13       93.32       86.70      3.69 o 
   1   3  13       22.12       25.28      2.03 o 
   2   3  13     1012.13      984.49     19.75 o 
   3   3  13       36.95       44.03      3.29 o 
   4   3  13       66.24       67.62      3.88 o 
   5   3  13       77.41       71.16      3.97 o 
   6   3  13      207.42      205.47      6.46 o 
   7   3  13       75.16       68.81      4.40 o 
   8   3  13       15.31       18.15      3.48 o 
  -5   4  13       28.32       56.11      9.50 o 
  -4   4  13       54.56       60.71      9.20 o 
  -3   4  13        4.86       -0.14      3.23 o 
  -2   4  13       76.33       75.31      9.50 o 
  -1   4  13        3.70        5.58      1.80 o 
   0   4  13      489.40      452.04      7.95 o 
   1   4  13      190.91      188.26      5.43 o 
   2   4  13       13.20       38.23      3.44 o 
   3   4  13      336.80      305.15     13.39 o 
   4   4  13       24.20       17.69      2.71 o 
   5   4  13      414.13      404.20      9.97 o 
   6   4  13       38.37       36.29      3.11 o 
   7   4  13        0.02        0.25      2.25 o 
   8   4  13       32.08       31.43      3.15 o 
  -5   5  13       15.81       18.09      7.36 o 
  -4   5  13      109.56      118.96     12.88 o 
  -3   5  13        0.23        3.22      5.37 o 
  -2   5  13       30.96       26.61      5.83 o 
  -1   5  13      153.21      162.52      8.42 o 
   0   5  13       62.69       49.65      3.52 o 
   1   5  13       13.78       17.42      2.03 o 
   2   5  13      122.87      115.66      6.30 o 
   3   5  13        4.37        1.46      2.09 o 
   4   5  13       10.57        8.93      2.82 o 
   5   5  13        1.25        3.65      2.23 o 
   6   5  13        0.36        7.56      2.52 o 
   7   5  13       15.03       18.01      2.75 o 
   8   5  13        0.42        3.52      2.26 o 
  -4   6  13        3.20        0.00      5.52 o 
  -3   6  13        4.64        7.97      4.12 o 
  -2   6  13       16.11       18.93      4.41 o 
  -1   6  13      118.74       87.56      6.90 o 
   0   6  13       17.02       13.80      6.13 o 
   1   6  13       83.57       91.05      5.85 o 
   2   6  13        1.15        0.93      2.32 o 
   3   6  13       23.38       16.66      3.40 o 
   4   6  13       23.36       26.34      3.14 o 
   5   6  13        0.79       11.13      2.94 o 
   6   6  13        4.23        5.42      2.59 o 
   7   6  13        6.17        9.12      2.87 o 
   8   6  13        2.10        7.49      3.68 o 
  -3   7  13        0.02        4.72      4.60 o 
  -2   7  13        4.76        0.92      6.13 o 
  -1   7  13        3.47        7.66      6.13 o 
   0   7  13        7.36        0.31      5.52 o 
   1   7  13        0.93       -0.61      4.91 o 
   2   7  13        0.39        3.48      3.05 o 
   3   7  13       58.20       72.15      5.49 o 
   4   7  13        2.92        4.86      2.91 o 
   5   7  13        2.04       -0.17      2.79 o 
   6   7  13       11.42       17.66      2.75 o 
   7   7  13        4.13        1.25      2.57 o 
   8   7  13        0.01       -2.90      3.68 o 
  -2   8  13       25.02       30.97      8.58 o 
  -1   8  13        8.47        9.50      6.75 o 
   0   8  13        0.48       -3.68      5.52 o 
   1   8  13        0.18       15.94      6.75 o 
   2   8  13       27.29       27.59      7.36 o 
   3   8  13        0.00       -4.29      4.29 o 
   4   8  13        1.16       -3.77      6.44 o 
   5   8  13       39.49       34.60      5.41 o 
   6   8  13        1.01        4.30      3.11 o 
   7   8  13        0.39        3.45      2.91 o 
   0   9  13       19.59       21.46      7.66 o 
   1   9  13        0.01       15.64      7.36 o 
   2   9  13        7.64        4.29      6.13 o 
   3   9  13        6.55        7.66      5.83 o 
   4   9  13        0.00        3.99      6.13 o 
   5   9  13       25.66       29.07      5.84 o 
   6   9  13        2.19       -1.53      7.97 o 
  -5  -8  14        9.96        6.44      6.44 o 
  -4  -8  14        9.62       18.09      7.36 o 
  -3  -8  14        8.99       15.33      6.75 o 
  -2  -8  14        0.11       -1.23      3.90 o 
  -1  -8  14       10.27        6.44      6.44 o 
   0  -8  14       13.50        5.83      5.83 o 
   1  -8  14        6.43        1.23      5.52 o 
  -6  -7  14       31.42       23.91      7.36 o 
  -5  -7  14        0.91        3.99      5.83 o 
  -4  -7  14        0.24       -2.76      4.60 o 
  -3  -7  14      117.89      136.90      9.86 o 
  -2  -7  14        2.32       -1.25      3.06 o 
  -1  -7  14        0.40        0.90      3.75 o 
   0  -7  14        4.12        3.00      3.12 o 
   1  -7  14       21.09       22.63      4.77 o 
   2  -7  14       19.47       25.45      7.97 o 
   3  -7  14        0.05        2.15      6.44 o 
  -6  -6  14        0.00        7.66      5.83 o 
  -5  -6  14        0.56        2.15      4.91 o 
  -4  -6  14       71.79       72.66     10.12 o 
  -3  -6  14       21.53       13.17      4.84 o 
  -2  -6  14       25.06       22.95      3.29 o 
  -1  -6  14      262.78      249.65      9.31 o 
   0  -6  14       26.62       22.76      3.71 o 
   1  -6  14        5.82       12.31      3.84 o 
   2  -6  14        7.65        3.99      5.52 o 
   3  -6  14       14.39        9.81      6.13 o 
   4  -6  14        4.67       14.41      6.75 o 
  -7  -5  14        8.06        5.31      4.41 o 
  -6  -5  14        0.93        1.23      5.21 o 
  -5  -5  14      106.63       85.85     10.42 o 
  -4  -5  14        3.88        7.97      4.91 o 
  -3  -5  14       29.40       18.68      5.42 o 
  -2  -5  14      162.00      161.16      6.24 o 
  -1  -5  14        3.19        2.84      2.77 o 
   0  -5  14        2.94        3.29      3.63 o 
   1  -5  14       94.40       92.80      5.78 o 
   2  -5  14       30.39       30.66      7.05 o 
   3  -5  14       10.25       17.17      6.44 o 
   4  -5  14       38.48       61.01      9.81 o 
   5  -5  14        4.14       10.42      6.75 o 
  -7  -4  14       21.62       31.18      5.89 o 
  -6  -4  14        3.63        1.10      3.67 o 
  -5  -4  14       37.08       56.11      8.28 o 
  -4  -4  14       27.53       21.46      6.13 o 
  -3  -4  14        5.95       13.36      2.77 o 
  -2  -4  14       87.19       84.76      4.62 o 
  -1  -4  14       10.04        4.29      2.67 o 
   0  -4  14       23.86       22.49      3.30 o 
   1  -4  14       52.24       62.56      5.35 o 
   2  -4  14        0.03        5.91      2.94 o 
   3  -4  14        0.76       -1.23      4.60 o 
   4  -4  14        5.61       -0.31      4.91 o 
   5  -4  14       87.35       81.56     10.73 o 
  -7  -3  14        0.38        5.78      4.19 o 
  -6  -3  14        1.09        6.79      3.90 o 
  -5  -3  14       53.53       56.45      6.24 o 
  -4  -3  14        4.25        5.75      3.39 o 
  -3  -3  14       54.71       53.90      5.84 o 
  -2  -3  14      141.87      139.78      4.46 o 
  -1  -3  14        0.42        0.93      1.72 o 
   0  -3  14       12.22       12.81      1.96 o 
   1  -3  14       37.82       35.10      3.29 o 
   2  -3  14        6.56        3.62      3.02 o 
   3  -3  14       69.10       70.30      8.43 o 
   4  -3  14        1.50        2.65      3.53 o 
   5  -3  14      235.03      201.13     14.41 o 
   6  -3  14       21.00       22.69      7.05 o 
  -7  -2  14        0.08       -2.51      3.57 o 
  -6  -2  14        9.19        7.79      3.97 o 
  -5  -2  14        3.17       -0.91      5.67 o 
  -4  -2  14       42.18       48.35      4.54 o 
  -3  -2  14        6.79        6.89      2.29 o 
  -2  -2  14       51.75       54.23      2.73 o 
  -1  -2  14      470.32      447.45      7.61 o 
   0  -2  14        1.50       12.80      1.91 o 
   1  -2  14        5.18        1.45      1.88 o 
   2  -2  14       48.69       45.90      3.16 o 
   3  -2  14      188.86      181.47      7.65 o 
   4  -2  14        1.78        0.67      3.36 o 
   5  -2  14       56.17       56.91      6.11 o 
   6  -2  14        0.42       -3.39      3.39 o 
   7  -2  14       30.56       28.21      7.36 o 
  -7  -1  14        1.96       -0.16      3.97 o 
  -6  -1  14        9.87       13.07      4.19 o 
  -5  -1  14       21.52       24.42      4.55 o 
  -4  -1  14       14.04       13.06      4.07 o 
  -3  -1  14      208.08      233.35      6.81 o 
  -2  -1  14       37.53       32.50      2.40 o 
  -1  -1  14       46.42       44.86      2.70 o 
   0  -1  14      410.29      369.21      7.12 o 
   1  -1  14      267.97      243.24      5.38 o 
   2  -1  14        0.53        2.99      2.00 o 
   3  -1  14       28.45       22.98      2.60 o 
   4  -1  14      190.55      195.60      8.52 o 
   5  -1  14      208.76      195.58     13.00 o 
   6  -1  14       23.19       24.53      4.54 o 
   7  -1  14       29.86       35.09      9.81 o 
  -7   0  14        5.21        4.91      5.52 o 
  -6   0  14        1.16        2.01      3.53 o 
  -5   0  14       14.81       17.37      4.27 o 
  -4   0  14       74.54       99.05      5.86 o 
  -3   0  14       35.16       35.11      3.35 o 
  -2   0  14        0.20        1.06      1.47 o 
  -1   0  14      354.96      331.47      5.76 o 
   0   0  14       37.79       42.78      2.12 o 
   1   0  14       89.86       91.16      3.82 o 
   2   0  14       64.60       71.32      3.38 o 
   3   0  14      176.95      179.98      7.17 o 
   4   0  14      181.70      165.78      7.49 o 
   5   0  14        5.65        0.70      3.42 o 
   6   0  14       60.78       62.39      5.67 o 
   7   0  14       30.88       33.53      4.93 o 
   8   0  14        0.00       -1.38      3.61 o 
  -7   1  14       30.53       26.37      7.66 o 
  -6   1  14        5.68        5.83      5.21 o 
  -5   1  14       30.10       24.22      6.44 o 
  -4   1  14        0.07        3.34      3.01 o 
  -3   1  14       24.31       24.58      3.23 o 
  -2   1  14      807.17      751.66     12.39 o 
  -1   1  14       12.46       23.53      2.14 o 
   0   1  14       37.95       64.81      3.71 o 
   1   1  14      404.17      377.92      7.62 o 
   2   1  14       30.67       28.29      2.51 o 
   3   1  14        1.61       17.02      2.57 o 
   4   1  14       20.87       25.30      2.87 o 
   5   1  14        3.34        3.58      2.55 o 
   6   1  14       17.83       25.23      3.38 o 
   7   1  14       49.49       52.38      4.58 o 
   8   1  14       14.24       13.66      4.19 o 
  -6   2  14       18.79       20.85      6.75 o 
  -5   2  14       15.18       20.24      6.44 o 
  -4   2  14        0.51        8.08      3.57 o 
  -3   2  14       76.52       73.25     11.80 o 
  -2   2  14       22.58       27.30      3.16 o 
  -1   2  14        0.13       -0.59      1.68 o 
   0   2  14      244.72      237.45      6.44 o 
   1   2  14        0.15        2.76      1.73 o 
   2   2  14      114.04      107.47      3.43 o 
   3   2  14      316.30      351.82     10.40 o 
   4   2  14       13.20       14.94      2.53 o 
   5   2  14        8.41        8.35      2.79 o 
   6   2  14        5.62        8.84      3.60 o 
   7   2  14        1.13        1.44      2.52 o 
   8   2  14       16.22       18.05      3.33 o 
  -6   3  14       44.28       52.12      9.50 o 
  -5   3  14        0.20        8.28      5.52 o 
  -4   3  14        3.51       -0.20      3.23 o 
  -3   3  14       24.45       26.02      4.55 o 
  -2   3  14        1.34       -2.51      2.72 o 
  -1   3  14       30.56       32.23      3.00 o 
   0   3  14      113.58       90.82      4.01 o 
   1   3  14       35.96       26.85      2.10 o 
   2   3  14        0.26       -2.64      2.64 o 
   3   3  14       40.49       41.75      3.31 o 
   4   3  14      330.05      298.95      8.15 o 
   5   3  14        7.00        4.82      2.26 o 
   6   3  14        9.58        9.18      2.93 o 
   7   3  14      172.93      166.76      8.30 o 
   8   3  14       18.50       19.18      4.45 o 
  -5   4  14        5.63        4.91      5.83 o 
  -4   4  14       14.57       24.22      6.75 o 
  -3   4  14        2.00       -4.60      4.60 o 
  -2   4  14       58.40       38.08      6.75 o 
  -1   4  14      152.84      148.50      8.16 o 
   0   4  14        0.18       -0.83      2.02 o 
   1   4  14      202.07      192.09      5.78 o 
   2   4  14      311.42      287.58      8.26 o 
   3   4  14       92.95      107.03      5.95 o 
   4   4  14        4.82        1.40      3.19 o 
   5   4  14      273.77      250.41      7.43 o 
   6   4  14       14.49       13.22      2.58 o 
   7   4  14       65.71       57.05      4.15 o 
   8   4  14        0.66        2.50      2.54 o 
  -4   5  14        0.72       -1.84      4.91 o 
  -3   5  14       91.26       75.44      7.15 o 
  -2   5  14       89.70       84.77      7.12 o 
  -1   5  14      200.94      164.23     10.58 o 
   0   5  14        1.70        7.39      3.99 o 
   1   5  14      334.57      340.85      9.47 o 
   2   5  14       10.48       15.56      3.34 o 
   3   5  14        0.18       -2.23      2.23 o 
   4   5  14      150.30      164.41      7.60 o 
   5   5  14        8.70        3.87      2.41 o 
   6   5  14       61.26       69.47      5.82 o 
   7   5  14        0.37       -1.42      2.33 o 
   8   5  14        1.60        5.33      3.09 o 
  -3   6  14        1.88        1.53      3.90 o 
  -2   6  14       39.62       44.50      5.84 o 
  -1   6  14        6.43        3.73      3.53 o 
   0   6  14      101.16      102.71     11.65 o 
   1   6  14       14.82        9.20      6.13 o 
   2   6  14       10.58       10.33      5.21 o 
   3   6  14        7.75       12.46      3.30 o 
   4   6  14        3.39        1.55      2.37 o 
   5   6  14        5.22       10.34      3.06 o 
   6   6  14       76.78       86.88      5.36 o 
   7   6  14       43.35       37.04      4.68 o 
   8   6  14        3.93        9.72      3.36 o 
  -2   7  14        1.96       10.42      7.05 o 
  -1   7  14        9.06       22.38      7.36 o 
   0   7  14       24.07       30.35      7.97 o 
   1   7  14       31.64       26.06      7.05 o 
   2   7  14        3.37        5.52      5.83 o 
   3   7  14        5.19        1.00      3.88 o 
   4   7  14        5.35        1.02      3.75 o 
   5   7  14       10.83       28.79      5.20 o 
   6   7  14        1.14        2.23      2.52 o 
   7   7  14        0.31        2.84      2.91 o 
  -1   8  14        8.15        7.36      7.05 o 
   0   8  14       11.15       13.80      7.36 o 
   1   8  14        0.06       -3.37      5.83 o 
   2   8  14       11.91       22.99      7.05 o 
   3   8  14        6.74       -1.84      5.21 o 
   4   8  14        1.00        2.19      4.22 o 
   5   8  14        8.99        3.61      4.22 o 
   6   8  14        0.35        2.96      4.01 o 
   1   9  14       20.89       17.17      7.66 o 
   2   9  14        1.98        6.13      6.44 o 
   3   9  14        0.86       -5.21      5.83 o 
   4   9  14       36.29       45.38      9.20 o 
   5   9  14       12.69       14.82      5.19 o 
  -4  -8  15        7.73       15.94      7.05 o 
  -3  -8  15       18.65       21.77      7.66 o 
  -2  -8  15        4.78       -0.61      5.83 o 
  -1  -8  15       10.64        6.44      6.44 o 
   0  -8  15       11.66       28.21      7.97 o 
  -5  -7  15        0.09        8.28      6.44 o 
  -4  -7  15       50.77       46.91      9.20 o 
  -3  -7  15        3.75        0.31      5.52 o 
  -2  -7  15       10.44       11.76      4.66 o 
  -1  -7  15      272.33      279.28     13.00 o 
   0  -7  15       37.58       35.51      9.96 o 
   1  -7  15        7.82       13.18      7.05 o 
   2  -7  15       18.54       12.26      6.75 o 
  -6  -6  15       30.11       27.90      7.97 o 
  -5  -6  15      130.68      171.08     13.80 o 
  -4  -6  15        0.01        4.91      5.52 o 
  -3  -6  15       35.38       31.18      7.51 o 
  -2  -6  15       57.98       64.81      5.59 o 
  -1  -6  15        0.41        6.69      3.22 o 
   0  -6  15        6.28        1.77      2.80 o 
   1  -6  15       56.39       60.92     15.02 o 
   2  -6  15        0.10        7.66      5.83 o 
   3  -6  15        0.23        9.81      6.44 o 
  -6  -5  15       24.46       14.72      6.75 o 
  -5  -5  15       11.39       13.49      6.13 o 
  -4  -5  15       44.20       31.27      7.36 o 
  -3  -5  15       77.24       85.31     11.50 o 
  -2  -5  15       77.81       74.49      4.67 o 
  -1  -5  15       12.66       16.50      3.35 o 
   0  -5  15      110.56       99.00      6.01 o 
   1  -5  15        2.38       -2.41      3.09 o 
   2  -5  15        0.57        7.66      5.52 o 
   3  -5  15       41.81       36.79      8.28 o 
   4  -5  15       33.77       35.26      8.58 o 
  -7  -4  15        0.60        3.02      4.19 o 
  -6  -4  15       99.59       92.74      8.46 o 
  -5  -4  15       39.60       44.15      7.97 o 
  -4  -4  15      131.12      121.41     12.26 o 
  -3  -4  15        8.96       17.83      3.88 o 
  -2  -4  15       58.94       73.92      6.08 o 
  -1  -4  15       18.31       10.87      3.57 o 
   0  -4  15       74.48       70.56      5.13 o 
   1  -4  15       38.00       40.10      4.17 o 
   2  -4  15       16.94       13.80      6.13 o 
   3  -4  15       14.88       21.46      6.44 o 
   4  -4  15       60.12       58.87      9.50 o 
   5  -4  15       11.54        7.05      6.13 o 
  -7  -3  15       27.29       28.24      5.81 o 
  -6  -3  15        5.00        6.23      4.10 o 
  -5  -3  15       20.05       19.78      4.63 o 
  -4  -3  15       47.08       60.40      8.58 o 
  -3  -3  15       96.96       90.09      6.83 o 
  -2  -3  15        4.45        3.50      2.06 o 
  -1  -3  15      149.62      138.33      5.44 o 
   0  -3  15       11.38       10.14      2.89 o 
   1  -3  15        0.08       17.38      2.73 o 
   2  -3  15      188.81      186.05      8.68 o 
   3  -3  15        0.02        2.45      4.91 o 
   4  -3  15        0.02       -4.29      4.29 o 
   5  -3  15       89.05       91.98     11.34 o 
   6  -3  15        1.76        0.31      5.52 o 
  -7  -2  15       35.83       43.01      8.89 o 
  -6  -2  15        7.01        9.50      4.12 o 
  -5  -2  15        6.37        2.91      3.47 o 
  -4  -2  15       77.42       83.29     11.04 o 
  -3  -2  15        7.40        5.59      2.64 o 
  -2  -2  15      384.58      338.24      9.15 o 
  -1  -2  15        0.31       -0.73      1.32 o 
   0  -2  15      209.00      209.46      5.25 o 
   1  -2  15      411.23      379.98      8.83 o 
   2  -2  15      262.41      255.25     12.79 o 
   3  -2  15        7.86        5.96      4.29 o 
   4  -2  15       83.88       79.85      6.98 o 
   5  -2  15       54.62       62.14      8.28 o 
   6  -2  15        0.14        7.05      5.52 o 
  -7  -1  15        0.97        5.40      4.32 o 
  -6  -1  15       48.43       41.78      6.15 o 
  -5  -1  15       45.92       44.63      6.59 o 
  -4  -1  15      133.96      137.28      8.55 o 
  -3  -1  15       13.72       19.85      2.83 o 
  -2  -1  15       41.21       38.73      2.63 o 
  -1  -1  15        7.78        7.43      1.72 o 
   0  -1  15      680.08      662.10     11.13 o 
   1  -1  15       69.13       82.11      4.10 o 
   2  -1  15      106.93      107.69      4.32 o 
   3  -1  15       14.32       16.56      3.30 o 
   4  -1  15        8.08        9.64      3.07 o 
   5  -1  15        1.27        3.22      6.29 o 
   6  -1  15      121.72      114.29     24.53 o 
   7  -1  15       36.25       42.41      6.02 o 
  -6   0  15       13.28       16.02      5.37 o 
  -5   0  15       21.34       25.59      4.87 o 
  -4   0  15        0.78       16.45      3.11 o 
  -3   0  15      125.36      141.12      9.70 o 
  -2   0  15      200.13      182.96      5.18 o 
  -1   0  15        2.06        7.21      1.61 o 
   0   0  15      283.07      298.43      5.65 o 
   1   0  15      207.83      191.20      4.25 o 
   2   0  15      135.06      136.41      4.53 o 
   3   0  15       15.08       16.43      3.29 o 
   4   0  15      195.95      203.61      7.95 o 
   5   0  15        7.27        3.32      4.35 o 
   6   0  15        6.93       11.74      3.75 o 
   7   0  15       26.61       18.05      4.63 o 
  -6   1  15        3.49        3.68      5.52 o 
  -5   1  15       61.25       58.25      9.20 o 
  -4   1  15        0.72        6.61      3.36 o 
  -3   1  15       33.60       35.18      6.59 o 
  -2   1  15       29.28       33.71      3.82 o 
  -1   1  15       36.32       38.62      2.61 o 
   0   1  15      125.74      171.31      4.30 o 
   1   1  15       14.38       13.99      2.01 o 
   2   1  15      348.69      337.58      7.77 o 
   3   1  15      245.81      256.60      8.80 o 
   4   1  15        4.32        0.25      2.12 o 
   5   1  15       25.98       34.86      3.35 o 
   6   1  15       71.72       67.62      5.01 o 
   7   1  15        5.74       14.12      4.10 o 
   8   1  15       17.82       22.38      7.66 o 
  -6   2  15       15.10       15.94      6.75 o 
  -5   2  15        0.04       -4.29      4.29 o 
  -4   2  15        1.46        3.07      4.91 o 
  -3   2  15       60.11       67.21      6.29 o 
  -2   2  15        0.03        1.23      3.09 o 
  -1   2  15       17.77       47.86      3.77 o 
   0   2  15      127.75      136.16      6.17 o 
   1   2  15       75.43       75.78      3.77 o 
   2   2  15       19.50       22.05      3.49 o 
   3   2  15        5.57        4.34      2.24 o 
   4   2  15       85.38       98.68      4.95 o 
   5   2  15       45.64       42.99      4.34 o 
   6   2  15        0.89        5.70      2.64 o 
   7   2  15       53.61       64.88      4.94 o 
   8   2  15       17.99       29.77      8.89 o 
  -5   3  15        0.82        4.60      5.21 o 
  -4   3  15       32.73       41.08      7.66 o 
  -3   3  15        3.82        0.31      3.99 o 
  -2   3  15        9.47       17.81      3.90 o 
  -1   3  15      192.37      184.00     13.95 o 
   0   3  15       75.45       69.16      4.95 o 
   1   3  15      207.79      177.86      4.55 o 
   2   3  15      271.31      259.62      9.19 o 
   3   3  15       42.04       51.13      4.34 o 
   4   3  15        6.86        8.10      2.40 o 
   5   3  15        1.04       -0.07      2.23 o 
   6   3  15       17.23       26.39      3.53 o 
   7   3  15        1.73        8.62      2.77 o 
   8   3  15       23.28       23.65      3.58 o 
  -5   4  15       18.30        8.28      6.44 o 
  -4   4  15       10.94        6.13      5.52 o 
  -3   4  15        2.07        0.52      3.57 o 
  -2   4  15        5.88        5.29      3.46 o 
  -1   4  15        0.01        3.56      3.23 o 
   0   4  15        8.43        6.89      2.72 o 
   1   4  15      118.04      118.25      6.73 o 
   2   4  15       11.07       18.88      3.04 o 
   3   4  15      133.46      131.97      7.99 o 
   4   4  15       37.23       36.38      3.53 o 
   5   4  15       51.34       48.30      3.81 o 
   6   4  15        0.24        2.15      2.51 o 
   7   4  15       26.64       33.60      4.77 o 
   8   4  15        0.81        6.03      3.17 o 
  -4   5  15        0.00       -3.37      5.21 o 
  -3   5  15        0.88        1.09      3.83 o 
  -2   5  15        4.39        0.61      3.39 o 
  -1   5  15        9.95        6.75      3.52 o 
   0   5  15       34.27       39.55      8.28 o 
   1   5  15       10.37        2.02      3.75 o 
   2   5  15        0.51        8.56      4.19 o 
   3   5  15       66.89       70.96      4.67 o 
   4   5  15        2.80        1.39      2.93 o 
   5   5  15       54.53       53.14      5.60 o 
   6   5  15        9.68        9.56      3.11 o 
   7   5  15        3.10       -0.04      2.66 o 
   8   5  15        0.16        0.84      3.14 o 
  -3   6  15       14.47       14.08      4.85 o 
  -2   6  15        0.71       -2.76      5.52 o 
  -1   6  15       26.54       29.74      7.66 o 
   0   6  15       47.27       57.95      9.20 o 
   1   6  15       11.55       21.16      6.75 o 
   2   6  15       16.62       25.60      4.93 o 
   3   6  15       13.52       12.28      4.32 o 
   4   6  15        0.52        1.09      2.50 o 
   5   6  15       10.17       16.11      3.72 o 
   6   6  15        1.71       14.86      3.35 o 
   7   6  15        0.51        2.11      2.80 o 
  -2   7  15        0.96        2.45      6.75 o 
  -1   7  15       16.85       12.57      6.75 o 
   0   7  15        0.45        0.61      6.13 o 
   1   7  15        3.10       -1.53      5.52 o 
   2   7  15       16.91       29.43      7.97 o 
   3   7  15       22.03       28.99     10.88 o 
   4   7  15       15.42       17.78      4.66 o 
   5   7  15        9.91       14.69      5.98 o 
   6   7  15       11.09        5.61      3.29 o 
   7   7  15        6.32        7.11      3.35 o 
   0   8  15        6.12        8.89      7.05 o 
   1   8  15        5.62       14.72      7.36 o 
   2   8  15       80.34       64.39     10.42 o 
   3   8  15       18.41       22.69      7.66 o 
   4   8  15       19.50       24.83      7.36 o 
   5   8  15        6.75       12.26      5.83 o 
   6   8  15        0.10        2.48      4.75 o 
   2   9  15        3.70        5.52      6.75 o 
   3   9  15        0.38       -5.52      5.52 o 
   4   9  15        3.15       -3.07      5.83 o 
  -4  -7  16        7.23       -0.31      5.52 o 
  -3  -7  16        5.83        5.21      6.44 o 
  -2  -7  16       37.53       40.81      6.18 o 
  -1  -7  16       39.25       43.84      9.20 o 
   0  -7  16       10.03        9.88      4.91 o 
   1  -7  16      122.48      151.15     15.02 o 
  -5  -6  16       25.08       32.19      8.28 o 
  -4  -6  16        0.02       -1.53      4.91 o 
  -3  -6  16       45.84       53.57      9.81 o 
  -2  -6  16      132.94      111.15      8.66 o 
  -1  -6  16        6.36        5.91      3.24 o 
   0  -6  16       99.09      121.54     13.95 o 
   1  -6  16        1.37        9.50      5.83 o 
   2  -6  16       11.21        7.05      6.44 o 
   3  -6  16      140.56      165.26     16.25 o 
  -6  -5  16       39.98       33.38      6.28 o 
  -5  -5  16       24.05       16.56      6.44 o 
  -4  -5  16       16.52       19.93      6.44 o 
  -3  -5  16       70.95       75.73     10.42 o 
  -2  -5  16       12.77       12.76      5.21 o 
  -1  -5  16        0.50        0.22      3.23 o 
   0  -5  16      109.39      110.22     15.02 o 
   1  -5  16       14.94       17.58      4.35 o 
   2  -5  16       19.66       15.94      6.44 o 
   3  -5  16       28.83       37.10      8.58 o 
   4  -5  16        0.25        5.52      6.44 o 
  -6  -4  16        7.74        7.96      4.49 o 
  -5  -4  16        6.20        7.97      5.52 o 
  -4  -4  16        3.60        2.15      4.60 o 
  -3  -4  16        1.82        0.61      4.29 o 
  -2  -4  16       18.66       17.77      3.48 o 
  -1  -4  16      135.46      128.38      8.56 o 
   0  -4  16       29.41       33.86      4.99 o 
   1  -4  16        2.93        3.82      3.31 o 
   2  -4  16       14.54       27.29      7.05 o 
   3  -4  16       37.57       41.70      8.58 o 
   4  -4  16       11.24       16.25      6.75 o 
   5  -4  16        0.01        4.60      6.44 o 
  -6  -3  16       12.20       14.74      4.75 o 
  -5  -3  16       11.28       10.04      7.36 o 
  -4  -3  16       38.19       36.40      5.41 o 
  -3  -3  16       53.24       52.70      6.59 o 
  -2  -3  16       12.17        8.06      3.00 o 
  -1  -3  16       14.54       18.26      4.01 o 
   0  -3  16       99.46       83.98      5.59 o 
   1  -3  16       39.98       33.42      4.71 o 
   2  -3  16       30.74       45.07      7.97 o 
   3  -3  16       64.88       73.89      9.81 o 
   4  -3  16      146.72      149.01     13.80 o 
   5  -3  16        8.05       12.26      6.13 o 
  -6  -2  16        3.88       -0.10      3.79 o 
  -5  -2  16       24.26       28.49      5.09 o 
  -4  -2  16      166.32      182.25      9.65 o 
  -3  -2  16        3.64        1.24      2.64 o 
  -2  -2  16       44.80       46.23      9.50 o 
  -1  -2  16       10.18        8.43      2.86 o 
   0  -2  16       16.38       18.01      3.18 o 
   1  -2  16      137.08      157.83      8.58 o 
   2  -2  16       10.48        9.57      9.20 o 
   3  -2  16       20.63       30.66      6.75 o 
   4  -2  16       20.24       12.88      5.83 o 
   5  -2  16        0.96       -1.84      5.21 o 
   6  -2  16      124.31      138.89     13.80 o 
  -6  -1  16       24.80       22.36      5.19 o 
  -5  -1  16        2.44        1.79      3.36 o 
  -4  -1  16        1.24        5.23      4.14 o 
  -3  -1  16       26.04       30.92      4.06 o 
  -2  -1  16      418.52      413.82     11.92 o 
  -1  -1  16        0.05       -2.12      2.12 o 
   0  -1  16       33.94       38.90      4.14 o 
   1  -1  16        5.12       12.33      2.88 o 
   2  -1  16        4.62        4.41      3.61 o 
   3  -1  16       66.61       73.82      6.76 o 
   4  -1  16      114.90      130.39      8.88 o 
   5  -1  16       19.42       20.21      4.63 o 
   6  -1  16        0.14        1.88      3.97 o 
  -6   0  16       26.33       23.80      9.20 o 
  -5   0  16       14.69       17.30      4.41 o 
  -4   0  16       12.67       16.71      4.12 o 
  -3   0  16       42.65       48.95      6.99 o 
  -2   0  16       16.75       17.41      3.96 o 
  -1   0  16      144.70      141.41      6.97 o 
   0   0  16      294.94      313.87      9.08 o 
   1   0  16      195.16      186.20      4.79 o 
   2   0  16       37.53       34.39      3.53 o 
   3   0  16      408.77      410.11     28.95 o 
   4   0  16       91.46       85.52      7.29 o 
   5   0  16       27.61       36.50      5.28 o 
   6   0  16       75.55       97.99      7.89 o 
   7   0  16        0.44        1.63      4.10 o 
  -6   1  16       11.82        9.20      6.13 o 
  -5   1  16       38.94       53.04      8.89 o 
  -4   1  16        3.83        1.53      4.60 o 
  -3   1  16      253.74      245.58     10.95 o 
  -2   1  16       68.65       54.16     11.04 o 
  -1   1  16      107.69       83.77      5.48 o 
   0   1  16      111.59      102.35      3.93 o 
   1   1  16       20.28       21.35      3.18 o 
   2   1  16       81.16       82.14      4.33 o 
   3   1  16       10.80       10.36      3.12 o 
   4   1  16       15.40       19.42      3.19 o 
   5   1  16       24.28       30.31      3.45 o 
   6   1  16        0.87       -1.10      3.22 o 
   7   1  16       15.53       17.44      4.49 o 
  -5   2  16        0.77        4.60      5.52 o 
  -4   2  16       53.36       51.20      8.58 o 
  -3   2  16       35.70       24.74      4.66 o 
  -2   2  16       11.00       11.79      3.83 o 
  -1   2  16      210.46      196.14      9.41 o 
   0   2  16       42.14       39.84      4.00 o 
   1   2  16       19.64       17.80      2.38 o 
   2   2  16      192.55      210.95      8.31 o 
   3   2  16        2.86        1.79      2.32 o 
   4   2  16        6.87        8.88      2.57 o 
   5   2  16        5.13        3.12      2.46 o 
   6   2  16        7.13        8.80      3.06 o 
   7   2  16        0.54        4.43      3.53 o 
  -5   3  16        0.75       -2.76      5.21 o 
  -4   3  16        8.89        7.05      5.52 o 
  -3   3  16        5.00        4.45      3.67 o 
  -2   3  16       41.27       44.83      6.75 o 
  -1   3  16        0.55        3.45      3.39 o 
   0   3  16        8.43       11.69      3.46 o 
   1   3  16      111.97      108.29      8.95 o 
   2   3  16        0.28        4.43      2.98 o 
   3   3  16       13.50       21.93      3.71 o 
   4   3  16       28.65       26.98      3.29 o 
   5   3  16        1.30        3.18      2.40 o 
   6   3  16       27.36       26.32      3.82 o 
   7   3  16        2.65        0.92      2.83 o 
  -4   4  16        0.03        5.21      5.52 o 
  -3   4  16        2.35       -0.94      3.45 o 
  -2   4  16       13.55       17.19      4.35 o 
  -1   4  16        3.85        1.06      4.14 o 
   0   4  16        0.58       -1.49      2.60 o 
   1   4  16       12.39        2.88      8.89 o 
   2   4  16      141.39      148.98      7.47 o 
   3   4  16       99.59       98.22      6.24 o 
   4   4  16       20.28       21.33      3.59 o 
   5   4  16        1.38        0.56      3.63 o 
   6   4  16       41.35       52.34      4.58 o 
   7   4  16        0.69       -0.53      2.73 o 
  -3   5  16       41.68       51.62      6.55 o 
  -2   5  16        3.20        1.01      3.46 o 
  -1   5  16       10.62        9.20      6.44 o 
   0   5  16       35.09       28.21      7.66 o 
   1   5  16        9.32       16.56      6.44 o 
   2   5  16        2.86        6.29      4.05 o 
   3   5  16       82.79       63.24      5.29 o 
   4   5  16        7.94        9.27      3.22 o 
   5   5  16       71.54       75.46      5.52 o 
   6   5  16       30.35       28.82      3.95 o 
   7   5  16        0.03        4.30      3.05 o 
  -2   6  16       12.18       -1.23      6.44 o 
  -1   6  16       13.32       21.46      7.66 o 
   0   6  16       38.58       52.43      9.50 o 
   1   6  16        0.06       -2.76      4.91 o 
   2   6  16       14.91       27.59      7.36 o 
   3   6  16        0.71        0.43      4.60 o 
   4   6  16        0.99        0.25      3.79 o 
   5   6  16        1.60        6.81      4.10 o 
   6   6  16        8.70       20.04      4.54 o 
   7   6  16        6.57        7.45      6.70 o 
  -1   7  16        0.25       -1.84      6.13 o 
   0   7  16        1.08       -4.60      5.83 o 
   1   7  16       69.94      106.08     12.88 o 
   2   7  16       30.73       43.23      8.58 o 
   3   7  16        0.47       -4.60      4.60 o 
   4   7  16       33.47       40.55     11.34 o 
   5   7  16       31.44       37.51      5.94 o 
   6   7  16        1.01       -3.09      3.09 o 
   0   8  16        2.76        1.53      6.13 o 
   1   8  16        0.66        1.23      6.75 o 
   2   8  16        8.06        0.92      6.44 o 
   3   8  16       31.32       41.39      9.20 o 
   4   8  16        8.70       15.33      6.75 o 
   5   8  16        0.48        1.81      4.63 o 
  -3  -7  17        8.86       10.12      7.05 o 
  -2  -7  17       12.87       18.09      7.05 o 
  -1  -7  17        2.46        4.60      5.83 o 
  -5  -6  17        1.39        7.05      6.13 o 
  -4  -6  17        0.71       -3.07      5.21 o 
  -3  -6  17      105.78      107.62     12.88 o 
  -2  -6  17       28.08       31.58      7.66 o 
  -1  -6  17        0.84        4.59      4.01 o 
   0  -6  17       23.82       23.15      5.01 o 
   1  -6  17        5.45        4.91      6.44 o 
   2  -6  17        6.06        9.50      6.75 o 
  -5  -5  17       13.17        9.20      6.44 o 
  -4  -5  17        1.82        5.83      5.52 o 
  -3  -5  17        1.65        3.99      5.52 o 
  -2  -5  17        9.25        8.89      5.83 o 
  -1  -5  17       98.65      102.23      8.13 o 
   0  -5  17       49.04       42.45      7.05 o 
   1  -5  17        3.08        3.37      5.83 o 
   2  -5  17        2.70       -2.45      5.21 o 
   3  -5  17        3.53        8.89      6.75 o 
  -6  -4  17        0.06       -2.40      3.97 o 
  -5  -4  17        6.58        1.91      3.83 o 
  -4  -4  17        1.78       -3.68      3.68 o 
  -3  -4  17        1.69       -2.15      4.60 o 
  -2  -4  17       18.41       25.93      3.94 o 
  -1  -4  17        6.14        9.28      3.97 o 
   0  -4  17        1.03        3.98      3.61 o 
   1  -4  17       66.44       51.82      8.89 o 
   2  -4  17       46.94       50.90      8.89 o 
   3  -4  17       25.24       17.78      7.05 o 
   4  -4  17       52.10       50.28      9.50 o 
  -6  -3  17       12.93        4.31      4.32 o 
  -5  -3  17       10.90        4.95      4.22 o 
  -4  -3  17        5.47        0.26      3.36 o 
  -3  -3  17        0.30        6.44      4.91 o 
  -2  -3  17      102.17      108.61      6.42 o 
  -1  -3  17      132.25      139.09      8.55 o 
   0  -3  17       25.40       27.76      4.77 o 
   1  -3  17       18.53       23.36      4.91 o 
   2  -3  17        9.16       16.56      6.13 o 
   3  -3  17        4.66       13.80      6.44 o 
   4  -3  17        1.01        3.99      5.52 o 
   5  -3  17        1.17        8.28      6.13 o 
  -6  -2  17        7.84        9.11      4.35 o 
  -5  -2  17       39.43       46.32      6.18 o 
  -4  -2  17        6.37        5.37      3.79 o 
  -3  -2  17        0.98        4.77      2.87 o 
  -2  -2  17        4.51        2.74      3.36 o 
  -1  -2  17       20.01       12.47      3.97 o 
   0  -2  17        2.38       -0.61      2.52 o 
   1  -2  17      212.86      215.97      9.78 o 
   2  -2  17       13.07       12.57      5.83 o 
   3  -2  17       20.99       18.40      6.44 o 
   4  -2  17       70.19       92.90     11.34 o 
   5  -2  17       11.11       10.42      6.44 o 
   6  -2  17       27.15       37.41      8.58 o 
  -6  -1  17       21.09       19.34     10.73 o 
  -5  -1  17       10.25        5.21      3.90 o 
  -4  -1  17        6.04        5.54      4.91 o 
  -3  -1  17       57.67       54.88      4.68 o 
  -2  -1  17       32.82       47.41      4.24 o 
  -1  -1  17        1.15       -0.16      1.92 o 
   0  -1  17       75.17       68.68      3.81 o 
   1  -1  17       32.74       44.91      4.79 o 
   2  -1  17       63.04       53.65      8.58 o 
   3  -1  17      104.48      115.01      8.42 o 
   4  -1  17       20.56       26.06      6.75 o 
   5  -1  17      167.80      170.47     13.18 o 
   6  -1  17       68.02       81.86     10.42 o 
  -6   0  17       13.60       20.85      7.36 o 
  -5   0  17       19.62       26.31      5.20 o 
  -4   0  17       17.84       15.26      3.97 o 
  -3   0  17       68.46       68.39      5.13 o 
  -2   0  17       21.53       25.66      3.37 o 
  -1   0  17        0.02       -0.94      1.79 o 
   0   0  17       11.51       16.30      4.83 o 
   1   0  17       40.55       32.86      3.72 o 
   2   0  17        0.40        3.24      3.79 o 
   3   0  17      134.98      132.18      9.07 o 
   4   0  17       44.65       43.93      6.75 o 
   5   0  17      116.26      116.51     18.70 o 
   6   0  17       22.84       27.19      7.36 o 
  -5   1  17        3.77        4.29      5.52 o 
  -4   1  17       63.00       81.86     10.73 o 
  -3   1  17        0.51       -0.34      3.39 o 
  -2   1  17        4.18        5.98      3.61 o 
  -1   1  17      304.97      293.83      9.89 o 
   0   1  17        0.37        8.95      2.92 o 
   1   1  17       11.73       13.76      2.97 o 
   2   1  17      239.53      247.34     11.48 o 
   3   1  17        6.90       16.92      4.44 o 
   4   1  17       34.52       44.78      6.44 o 
   5   1  17        5.07        4.74      4.29 o 
   6   1  17        1.69        1.24      3.67 o 
   7   1  17        5.81        8.69      4.54 o 
  -5   2  17       10.65       11.65      6.44 o 
  -4   2  17       37.33       52.73      9.20 o 
  -3   2  17        7.46       10.42      4.12 o 
  -2   2  17      228.21      218.84     13.80 o 
  -1   2  17       79.22       92.20      8.89 o 
   0   2  17        0.34       -2.60      2.60 o 
   1   2  17       84.36       80.79      5.89 o 
   2   2  17        1.58        1.40      4.29 o 
   3   2  17       14.80       14.49      4.44 o 
   4   2  17       95.06       91.06      7.46 o 
   5   2  17        8.03       10.68      3.75 o 
   6   2  17        1.07        2.31      8.12 o 
   7   2  17       24.40       31.81      6.90 o 
  -4   3  17        2.61       17.78      6.44 o 
  -3   3  17        1.22        4.70      3.79 o 
  -2   3  17       25.90       21.58      4.63 o 
  -1   3  17       27.90       24.19      4.60 o 
   0   3  17       15.33       22.56      4.03 o 
   1   3  17        9.46        7.66      5.83 o 
   2   3  17        0.00        0.32      3.88 o 
   3   3  17       33.17       45.47      5.96 o 
   4   3  17        7.44        6.10      3.99 o 
   5   3  17        8.76        9.04      6.59 o 
   6   3  17       19.18       23.75      4.54 o 
   7   3  17        3.26        6.38      3.97 o 
  -4   4  17        1.82        4.29      5.83 o 
  -3   4  17       44.38       51.79      6.39 o 
  -2   4  17        1.89        8.24      3.90 o 
  -1   4  17        3.85       13.91      4.05 o 
   0   4  17       66.67       71.13      9.81 o 
   1   4  17       89.68       58.87      9.20 o 
   2   4  17        6.97        7.66      3.51 o 
   3   4  17        4.47        5.78      3.97 o 
   4   4  17       11.81       15.19      4.54 o 
   5   4  17        6.23        5.92      4.45 o 
   6   4  17        0.14       12.92      4.19 o 
   7   4  17       16.06       15.89      6.59 o 
  -3   5  17        0.07       -0.61      5.52 o 
  -2   5  17        0.44        0.92      6.13 o 
  -1   5  17       14.58       11.04      7.05 o 
   0   5  17       10.29        7.36      6.13 o 
   1   5  17        2.25        1.53      5.21 o 
   2   5  17       36.79       38.94      7.97 o 
   3   5  17        8.89        8.71      5.67 o 
   4   5  17        3.61       -3.28      7.82 o 
   5   5  17       35.30       33.63      5.31 o 
   6   5  17        0.08        3.70      4.10 o 
   7   5  17        3.17        7.05      4.91 o 
  -2   6  17        6.62        5.83      6.75 o 
  -1   6  17        2.64       -5.52      5.52 o 
   0   6  17        0.05       -2.76      5.52 o 
   1   6  17        2.68       -4.91      4.91 o 
   2   6  17        8.53       22.69      7.05 o 
   3   6  17        7.86        2.76      5.83 o 
   4   6  17      114.20      127.20      9.17 o 
   5   6  17        4.06       17.05      3.89 o 
   6   6  17        7.31       13.10      4.85 o 
  -1   7  17       18.69       26.06      8.58 o 
   0   7  17        9.65       23.61      8.28 o 
   1   7  17        1.71        5.21      7.05 o 
   2   7  17        0.16        0.00      6.13 o 
   4   7  17        0.88       -4.29      5.21 o 
   5   7  17       36.35       48.85      6.68 o 
   2   8  17        2.71        0.00      6.44 o 
   3   8  17        1.89       -5.83      5.83 o 
   4   8  17        4.47       11.04      7.05 o 
  -4  -6  18       15.83       21.16      7.66 o 
  -3  -6  18        4.07        3.99      6.13 o 
  -2  -6  18       15.07        8.58      6.44 o 
  -1  -6  18      127.79      164.03     15.64 o 
   0  -6  18       42.60       57.33     10.12 o 
   1  -6  18        1.24        9.20      6.44 o 
  -4  -5  18        2.21        4.29      5.83 o 
  -3  -5  18       43.29       49.67      9.50 o 
  -2  -5  18       28.41       25.45      7.36 o 
  -1  -5  18       10.88       15.05      4.54 o 
   0  -5  18        0.30       -3.47      5.67 o 
   1  -5  18       18.51       16.56      7.36 o 
   2  -5  18       19.16       24.22      8.28 o 
  -5  -4  18        0.37        5.26      4.91 o 
  -4  -4  18       48.73       50.90      9.20 o 
  -3  -4  18        0.85        1.23      5.21 o 
  -2  -4  18       11.43       13.83      3.60 o 
  -1  -4  18       52.05       62.68      6.71 o 
   0  -4  18        0.93        1.21      3.39 o 
   1  -4  18        0.00        0.00      5.83 o 
   2  -4  18        3.53        9.81      6.75 o 
   3  -4  18        3.75       -1.84      5.83 o 
   4  -4  18        7.90       13.49      7.66 o 
  -5  -3  18        6.17        2.65      4.10 o 
  -4  -3  18       18.42       15.49      4.44 o 
  -3  -3  18        6.60        8.58      5.52 o 
  -2  -3  18       22.63       23.78      3.89 o 
  -1  -3  18        2.23        1.20      3.53 o 
   0  -3  18      143.33      152.20      9.60 o 
   1  -3  18       98.59       82.48     10.73 o 
   2  -3  18       14.71       20.24      7.36 o 
   3  -3  18        0.87        7.36      5.52 o 
   4  -3  18        5.73        3.99      6.44 o 
  -5  -2  18        8.52       15.44      9.35 o 
  -4  -2  18       28.07       26.97      4.97 o 
  -3  -2  18       26.27       20.63      4.44 o 
  -2  -2  18       34.10       31.61      3.94 o 
  -1  -2  18       45.74       41.36      4.54 o 
   0  -2  18      149.22      152.84      8.90 o 
   1  -2  18        2.76       14.41      6.44 o 
   2  -2  18       55.91       61.93      9.20 o 
   3  -2  18       74.56       94.74     11.34 o 
   4  -2  18       41.24       54.27      9.50 o 
   5  -2  18       37.18       36.79      8.28 o 
  -5  -1  18        1.63        0.92      3.90 o 
  -4  -1  18        2.81        2.45      3.69 o 
  -3  -1  18       22.67       28.06      3.87 o 
  -2  -1  18        7.94        6.87      3.88 o 
  -1  -1  18        0.83       -0.74      3.79 o 
   0  -1  18      268.77      285.57     12.00 o 
   1  -1  18       17.10       19.93      6.75 o 
   2  -1  18       37.98       31.89      7.66 o 
   3  -1  18        0.04        5.52      5.52 o 
   4  -1  18       13.25       14.10      6.44 o 
   5  -1  18       23.23       34.03      7.97 o 
   6  -1  18        1.73       13.18      6.44 o 
  -5   0  18        2.38       -4.60      4.60 o 
  -4   0  18       38.20       49.67      8.89 o 
  -3   0  18       29.79       29.67      5.67 o 
  -2   0  18       23.63       25.75      4.85 o 
  -1   0  18       62.90       67.77      6.37 o 
   0   0  18       28.76       24.80      3.72 o 
   1   0  18        0.57       10.12      6.13 o 
   2   0  18      171.07      156.37     13.80 o 
   3   0  18        1.87        0.31      5.21 o 
   4   0  18       16.72       16.25      5.83 o 
   5   0  18       42.46       41.39      8.28 o 
   6   0  18        6.86       10.12      5.83 o 
  -5   1  18       11.38       17.48      7.36 o 
  -4   1  18       11.47       12.57      5.83 o 
  -3   1  18       26.64       16.10      4.63 o 
  -2   1  18       58.39       63.82      6.59 o 
  -1   1  18        0.12        1.90      3.23 o 
   0   1  18        0.25       24.17      4.76 o 
   1   1  18      238.98      178.13     13.80 o 
   2   1  18        0.54        2.15      5.21 o 
   3   1  18       18.65       28.40      5.06 o 
   4   1  18       53.52       53.99      6.37 o 
   5   1  18        0.18        1.11      3.75 o 
   6   1  18        7.73        4.12      4.27 o 
  -4   2  18       14.48       18.70      7.05 o 
  -3   2  18        1.51       -1.73      3.31 o 
  -2   2  18       16.17        9.27      3.97 o 
  -1   2  18        0.55        3.53      3.39 o 
   0   2  18        5.56       19.82      3.90 o 
   1   2  18       77.98       78.55     11.34 o 
   2   2  18       16.08        1.84      5.52 o 
   3   2  18       32.12       33.00      5.50 o 
   4   2  18        4.17       15.03      4.35 o 
   5   2  18       21.21       31.99     11.96 o 
   6   2  18        3.37        5.25      4.05 o 
  -4   3  18        1.69       -3.37      5.21 o 
  -3   3  18       26.30       30.17      5.37 o 
  -2   3  18       11.19        7.19      4.91 o 
  -1   3  18       11.95       23.06      7.05 o 
   0   3  18        8.47        7.36      5.83 o 
   1   3  18        6.31       17.17      6.44 o 
   2   3  18        0.01        6.58      3.88 o 
   3   3  18       52.50       44.81      6.15 o 
   4   3  18        1.03        0.90      3.88 o 
   5   3  18       16.83       26.36      5.15 o 
   6   3  18        3.14        8.06      4.27 o 
  -3   4  18        4.98        2.76      5.52 o 
  -2   4  18        0.09       -1.84      6.13 o 
  -1   4  18       27.48       25.14      7.66 o 
   0   4  18        3.76        4.60      5.83 o 
   1   4  18       21.91        9.20      6.13 o 
   2   4  18      145.28      140.12     13.18 o 
   3   4  18        5.57       11.10      3.51 o 
   4   4  18        4.04        6.91      4.10 o 
   5   4  18        3.08        2.16      3.97 o 
   6   4  18        2.44       12.24      4.66 o 
  -2   5  18       21.31       16.56      7.66 o 
  -1   5  18        0.03        0.61      6.13 o 
   0   5  18       23.42       28.21      7.66 o 
   1   5  18       14.38       28.51      7.66 o 
   2   5  18       15.65       15.64      7.05 o 
   3   5  18        0.29       -4.60      4.60 o 
   4   5  18        7.90       11.55      3.89 o 
   5   5  18       26.67       34.67     13.64 o 
   6   5  18        5.20       10.34      4.71 o 
  -1   6  18        0.50       -6.13      6.13 o 
   0   6  18        0.00       -4.29      6.13 o 
   1   6  18        0.93       -3.37      5.52 o 
   2   6  18        2.25       -3.99      5.21 o 
   3   6  18        3.97       10.73      6.44 o 
   4   6  18        1.67        5.21      6.13 o 
   5   6  18       11.04        9.53      3.90 o 
   6   6  18       15.45       15.64      7.97 o 
   1   7  18        6.35        4.91      7.36 o 
   2   7  18        1.08       -4.91      6.13 o 
   3   7  18       14.67       16.56      7.05 o 
   4   7  18        8.36        5.52      6.75 o 
  -1  -6  19       32.43       40.78      8.89 o 
  -3  -5  19       20.26       16.25      6.75 o 
  -2  -5  19       27.69       27.59      7.66 o 
  -1  -5  19       49.07       55.74      6.94 o 
   0  -5  19       29.29       22.08      7.66 o 
   1  -5  19        0.39        6.13      7.05 o 
  -4  -4  19        1.11        5.52      5.83 o 
  -3  -4  19        4.46        1.53      5.52 o 
  -2  -4  19       45.46       52.12      9.20 o 
  -1  -4  19        3.08        2.33      3.97 o 
   0  -4  19       47.76       77.26     11.04 o 
   1  -4  19       30.95       41.39      9.20 o 
   2  -4  19        2.52        5.21      6.75 o 
   3  -4  19       47.51       43.84      9.50 o 
  -4  -3  19        4.77        6.13      6.13 o 
  -3  -3  19        8.36        8.89      6.13 o 
  -2  -3  19        3.19       -2.30      3.47 o 
  -1  -3  19       35.87       23.44      4.93 o 
   0  -3  19       28.39       29.70      5.28 o 
   1  -3  19        3.25        7.66      6.44 o 
   2  -3  19      135.22      146.55     14.41 o 
   3  -3  19       42.21       51.20      9.50 o 
   4  -3  19       16.64       38.32      8.89 o 
  -5  -2  19        8.73       11.04      6.44 o 
  -4  -2  19        0.07        0.00      5.21 o 
  -3  -2  19       72.07       56.11      9.20 o 
  -2  -2  19        2.53        3.91      7.36 o 
  -1  -2  19        1.68        4.84      3.15 o 
   0  -2  19       45.98       52.91      6.02 o 
   1  -2  19        1.24       -2.76      5.21 o 
   2  -2  19       32.28       45.68      9.20 o 
   3  -2  19        1.04        0.31      5.52 o 
   4  -2  19       18.08       32.81      7.97 o 
  -5  -1  19        2.59       -4.91      4.91 o 
  -4  -1  19       75.31       58.87      9.81 o 
  -3  -1  19        0.66        8.28      5.83 o 
  -2  -1  19        6.07       -0.32      3.67 o 
  -1  -1  19       62.46       65.93      5.41 o 
   0  -1  19       22.04       22.08      5.37 o 
   1  -1  19        8.15       13.49      6.75 o 
   2  -1  19       49.05       37.10      7.97 o 
   3  -1  19       20.99       24.22      7.05 o 
   4  -1  19       19.93       17.17      6.75 o 
   5  -1  19        6.72        7.36      6.75 o 
  -4   0  19        5.60       -2.76      4.91 o 
  -3   0  19        3.13        4.91      5.21 o 
  -2   0  19       18.15       17.90      4.54 o 
  -1   0  19        3.97        4.42      4.75 o 
   0   0  19       75.71       79.66      5.77 o 
   1   0  19       61.89       66.53      9.81 o 
   2   0  19       33.16       22.38      7.05 o 
   3   0  19       13.46       21.77      7.05 o 
   4   0  19      104.53      114.97     12.26 o 
   5   0  19        0.05        3.07      5.83 o 
  -4   1  19        0.27       10.73      6.44 o 
  -3   1  19        6.58        9.63      4.32 o 
  -2   1  19       32.85       26.64      5.06 o 
  -1   1  19        1.29        2.35      3.61 o 
   0   1  19        5.17        2.91      4.12 o 
   1   1  19      169.27      147.17     14.10 o 
   2   1  19        1.56        3.07      5.83 o 
   3   1  19      111.63      123.56     12.57 o 
   4   1  19        2.10       -4.29      4.29 o 
   5   1  19        0.05       -3.37      4.91 o 
   6   1  19       23.57       29.43      7.66 o 
  -4   2  19        4.41        3.68      5.83 o 
  -3   2  19       89.75       76.04     10.42 o 
  -2   2  19       40.19       37.46      5.53 o 
  -1   2  19       10.52       10.97     11.96 o 
   0   2  19       18.52       24.53      7.36 o 
   1   2  19       30.14       21.58      4.99 o 
   2   2  19        0.35       -1.23      5.52 o 
   3   2  19        3.98       11.65      5.83 o 
   4   2  19        6.57       11.04      6.44 o 
   5   2  19        1.55       -1.23      5.52 o 
   6   2  19        0.01        5.83      5.83 o 
  -3   3  19        3.28        5.21      5.83 o 
  -2   3  19        3.70       10.48      6.13 o 
  -1   3  19       13.03       23.61      7.36 o 
   0   3  19       10.74       14.41      7.05 o 
   1   3  19        5.12       15.64      6.75 o 
   2   3  19       42.24       43.89      6.18 o 
   3   3  19       12.14        1.53      5.83 o 
   4   3  19        8.98       11.65      6.44 o 
   5   3  19        4.81        5.77      7.05 o 
   6   3  19       10.68        9.13      4.79 o 
  -2   4  19        0.00       -5.52      6.13 o 
  -1   4  19        3.13        6.44      7.05 o 
   0   4  19        2.83        1.53      5.83 o 
   1   4  19        4.93       11.04      6.44 o 
   2   4  19        1.91        6.75      5.83 o 
   3   4  19        1.28       -3.31      3.31 o 
   4   4  19       61.15       67.76      9.81 o 
   5   4  19       11.94       20.66      5.28 o 
   6   4  19        0.58        1.02      4.44 o 
  -1   5  19        8.63        7.36      7.05 o 
   0   5  19        0.51        7.66      6.75 o 
   1   5  19        0.04        0.92      5.83 o 
   2   5  19        4.48        0.92      6.13 o 
   3   5  19       19.83       24.53      7.66 o 
   4   5  19       17.97       25.37      5.72 o 
   5   5  19        0.87        8.28      6.75 o 
   0   6  19        0.35       -3.99      6.44 o 
   1   6  19       10.77       26.37      8.28 o 
   2   6  19       11.08        4.60      7.05 o 
   3   6  19       15.10       13.80      7.36 o 
   4   6  19       57.90       42.92      9.20 o 
  -2  -5  20       74.01       80.33     11.34 o 
   0  -5  20        7.51       17.17      7.66 o 
  -3  -4  20        2.11        2.15      5.52 o 
  -2  -4  20       15.76        7.36      6.13 o 
  -1  -4  20        0.29        3.71      4.05 o 
   0  -4  20       83.36       97.19     12.57 o 
   1  -4  20       10.32        5.52      6.75 o 
   2  -4  20        1.12       15.02      7.66 o 
  -4  -3  20        0.06       -0.92      5.21 o 
  -3  -3  20        0.04       -3.68      4.91 o 
  -2  -3  20        8.12        5.21      5.52 o 
  -1  -3  20        0.03        0.02      3.29 o 
   0  -3  20       19.69       15.94      7.36 o 
   1  -3  20       18.04       22.38      7.66 o 
   2  -3  20        6.11        0.31      6.75 o 
   3  -3  20        0.30        1.53      6.44 o 
  -4  -2  20        0.15        3.07      5.83 o 
  -3  -2  20        3.41       11.96      6.13 o 
  -2  -2  20       35.33       37.29      5.84 o 
  -1  -2  20      165.60      165.06      8.65 o 
   0  -2  20        1.01       -2.45      5.83 o 
   1  -2  20        0.03        4.29      6.13 o 
   2  -2  20      115.94      118.65     13.49 o 
   3  -2  20        0.65       13.80      7.36 o 
   4  -2  20        0.57       -5.52      6.13 o 
  -4  -1  20        5.04        3.07      5.83 o 
  -3  -1  20        2.01       -0.92      5.21 o 
  -2  -1  20       14.58       15.53      4.54 o 
  -1  -1  20        1.55        3.00      3.79 o 
   0  -1  20       34.86       26.67      7.97 o 
   1  -1  20      113.83      118.35     13.18 o 
   2  -1  20        1.60       -3.68      5.52 o 
   3  -1  20       16.10        7.66      6.75 o 
   4  -1  20       70.93       76.65     11.34 o 
  -4   0  20        1.49       -1.53      5.21 o 
  -3   0  20        0.21        3.99      5.52 o 
  -2   0  20       40.47       39.08      5.84 o 
  -1   0  20       42.12       37.92      6.44 o 
   0   0  20       69.66       84.04     22.54 o 
   1   0  20        3.13        8.58      6.75 o 
   2   0  20        9.04        7.05      6.44 o 
   3   0  20        2.00        9.50      6.44 o 
   4   0  20        4.89        1.84      6.44 o 
   5   0  20       50.80       42.62      9.20 o 
  -3   1  20       25.20       34.95      7.97 o 
  -2   1  20       13.14       15.27      4.71 o 
  -1   1  20       10.65       28.51      7.66 o 
   0   1  20       54.57       63.47     10.12 o 
   1   1  20       12.16       18.74      5.98 o 
   2   1  20       19.60       26.06      7.97 o 
   3   1  20       54.01       42.31      8.89 o 
   4   1  20        0.23        4.91      6.13 o 
   5   1  20       11.60       13.18      7.05 o 
  -3   2  20        0.30       -0.92      4.91 o 
  -2   2  20        0.61       -1.41      3.75 o 
  -1   2  20       24.87       27.59      7.66 o 
   0   2  20        2.95        3.07      6.13 o 
   1   2  20        1.19       10.52      4.66 o 
   2   2  20       77.77       72.97     10.73 o 
   3   2  20       16.10        7.97      6.13 o 
   4   2  20       17.75       19.01      7.66 o 
   5   2  20        1.20        1.84      6.44 o 
  -2   3  20       17.16        5.21      7.05 o 
  -1   3  20        3.67       18.70      7.36 o 
   0   3  20        1.24       -4.60      5.83 o 
   1   3  20        2.29        4.29      5.83 o 
   2   3  20        1.49        3.53      4.55 o 
   3   3  20        0.91       -4.91      4.91 o 
   4   3  20       23.35       15.94      7.36 o 
   5   3  20        2.57        3.37      5.83 o 
  -2   4  20        7.63       -6.13      6.13 o 
  -1   4  20        1.98       -6.13      6.13 o 
   0   4  20        0.00       -0.92      6.13 o 
   1   4  20       19.60       19.01      7.66 o 
   2   4  20        5.45       10.12      7.05 o 
   3   4  20       30.87       34.68      5.96 o 
   4   4  20        0.45       -3.37      5.83 o 
   5   4  20        0.09        9.50      7.05 o 
   0   5  20       10.80       11.65      7.97 o 
   1   5  20       35.80       35.57      8.89 o 
   2   5  20        0.01       -5.83      5.83 o 
   3   5  20       21.05       28.82      8.58 o 
   4   5  20       37.70       40.88      6.61 o 
   2   6  20        0.02        4.29      6.75 o 
   3   6  20       17.58       19.93      7.97 o 
   0  -4  21        5.42        8.89      7.36 o 
  -2  -3  21        0.13       15.33      6.75 o 
  -1  -3  21       61.39       59.47      7.26 o 
   0  -3  21       52.16       51.51     10.42 o 
   1  -3  21        5.19       10.73      7.36 o 
   2  -3  21        8.82        7.66      7.05 o 
  -3  -2  21        1.46       -1.53      5.21 o 
  -2  -2  21        0.05        8.28      5.83 o 
  -1  -2  21       17.15       21.16      7.36 o 
   1  -2  21      106.76       97.81     12.88 o 
   2  -2  21        5.36        4.91      6.75 o 
   3  -2  21        0.30        0.00      7.05 o 
  -3  -1  21        0.00       -3.37      5.52 o 
  -2  -1  21        8.23       10.78      4.63 o 
  -1  -1  21        0.55       -5.83      5.83 o 
   0  -1  21       14.04       12.06      8.28 o 
   1  -1  21       26.32       24.53      7.97 o 
   2  -1  21        0.19        2.76      6.75 o 
   3  -1  21       20.12       20.54      7.97 o 
  -3   0  21       20.64       30.35      7.97 o 
  -2   0  21       12.57       12.04      4.63 o 
  -1   0  21       16.11       24.53      7.97 o 
   0   0  21      121.94      156.93     17.48 o 
   1   0  21        0.71        7.36      6.75 o 
   2   0  21        8.66       10.73      7.05 o 
   3   0  21       38.47       38.94      9.20 o 
   4   0  21        1.38       -0.31      6.75 o 
  -2   1  21        3.72       -0.31      6.75 o 
  -1   1  21       52.17       65.61     10.73 o 
   0   1  21        6.00        1.84      6.44 o 
   1   1  21       37.22       43.95      6.61 o 
   2   1  21        4.56        1.53      6.44 o 
   3   1  21        1.36       15.33      7.05 o 
   4   1  21        3.23       -5.52      5.83 o 
  -2   2  21        0.02       -2.45      6.13 o 
  -1   2  21        0.16       11.96      7.36 o 
   0   2  21        3.19        2.76      6.75 o 
   1   2  21       29.78       27.55      5.85 o 
   2   2  21       21.24       47.22      9.81 o 
   3   2  21        0.13       -1.23      6.13 o 
   4   2  21        3.26       11.04      6.75 o 
  -1   3  21        4.74        1.84      6.75 o 
   0   3  21        2.37       -3.07      6.13 o 
   1   3  21        3.20        7.66      6.75 o 
   2   3  21       10.96       19.47      5.42 o 
   3   3  21        0.71       -4.60      5.83 o 
   4   3  21        1.38        3.99      6.75 o 
   0   4  21        6.98        2.76      7.05 o 
   1   4  21        4.01       -3.68      6.13 o 
   2   4  21        3.36       13.18      7.66 o 
   3   4  21        9.10       11.44      5.67 o 
   4   4  21        2.97        6.13      7.05 o 
   2   5  21       48.69       62.55     11.04 o 
  -1  -2  22       16.68       19.93      8.28 o 
   0  -2  22        0.78       -6.13      6.13 o 
   1  -2  22        0.17       -0.61      6.75 o 
  -1  -1  22        0.28       -2.15      7.05 o 
   0  -1  22       24.68       25.12      6.90 o 
   1  -1  22       27.37       16.86      8.28 o 
   2  -1  22        0.14       -0.31      6.75 o 
  -1   0  22       10.36       18.09      8.28 o 
   0   0  22        2.75        2.32      5.37 o 
   1   0  22        3.91       -0.31      6.75 o 
   2   0  22       26.42       29.13      9.20 o 
   3   0  22        4.18        4.60      7.36 o 
  -1   1  22        0.64       11.96      7.97 o 
   0   1  22        5.92       -3.99      6.75 o 
   1   1  22       16.37       17.44      5.45 o 
   2   1  22        1.08       -0.61      6.75 o 
   3   1  22        9.25       21.77      8.28 o 
  -1   2  22        9.21        4.91      7.05 o 
   0   2  22        0.72        5.52      7.36 o 
   1   2  22        7.15       -1.84      6.13 o 
   2   2  22       13.17       14.89      5.41 o 
   3   2  22        1.57        0.31      7.05 o 
   0   3  22        9.39       15.64      8.28 o 
   1   3  22        5.11       13.49      7.66 o 
   2   3  22        0.56        5.98      4.99 o 
   3   3  22        1.33        0.61      7.36 o 
                                                 
